# Supplementary material for: An Intrinsic Geometric Constraint on Morphological Stomatal Traits
Source: Front Plant Sci. 2021 Apr 21;12:658702. doi: 10.3389/fpls.2021.658702 (PMC8097139; doi:10.3389/fpls.2021.658702)
Supplement: Supplementary file 1 [file Table_1.XLSX]

## Sheet: Table S1
Table S1 Values of stomatal density (SD), stomtal length (SL), stomatal size (SS), observed and predceted stomatal index (SI), ∂SD/∂SS, ∂SD/∂SI and Rgc/nge
Species	Family	SD(mm-2)	SL(μm)	SS(μm2)	ES(μm2)	SI_Observed	SI_predicted	∂SD/∂SS	∂SD/∂SI	Rgc/nge	Original paper
Ostrya virginiana	Betulaceae	130	15.1	125			1.72082	-1.04	27.5339	0.0377716	Abrams and Kubiske 1990
Populus tremuloides	Salicaceae	163	24	317			5.4602	-0.514196	0.263768	1.94942	Abrams and Kubiske 1990
Betula papyrifera	Betulaceae	166	33.4	350			6.13721	-0.474286	0.160891	2.94787	Abrams and Kubiske 1990
Betula alleghaniensis	Betulaceae	171	17.85	175			3.16636	-0.977143	5.12826	0.190541	Abrams and Kubiske 1990
Crataegus pedicellata	Rosaceae	196	38.4	463			9.5672	-0.423326	0.0398736	10.6167	Abrams and Kubiske 1990
Fraxinus nigra	Oleaceae	210	22.15	270			5.98982	-0.777778	0.588615	1.32137	Abrams and Kubiske 1990
Populus grandidentata	Salicaceae	275	15.3	129			3.75236	-2.13178	23.5469	0.0905336	Abrams and Kubiske 1990
Ulmus rubra	Ulmaceae	299	20.3	227			7.16536	-1.31718	1.40228	0.939311	Abrams and Kubiske 1990
Acer negundo	Sapindaceae	311	20.7	236			7.74587	-1.3178	1.15529	1.14066	Abrams and Kubiske 1990
Prunus virginiana	Rosaceae	353	10.9	65			2.42883	-5.43077	721.182	0.00753038	Abrams and Kubiske 1990
Carya cordiformis	Juglandaceae	361	17.25	154			5.87337	-2.34416	9.73239	0.240861	Abrams and Kubiske 1990
Acer saccharum	Sapindaceae	402	9.85	53			2.25555	-7.58491	1995.68	0.00380066	Abrams and Kubiske 1990
Acer saccharinum	Sapindaceae	453	12	79			3.78529	-5.73418	272.267	0.0210608	Abrams and Kubiske 1990
Quercus ellipsoidalis	Fagaceae	471	14.3	112			5.57407	-4.20536	47.7169	0.0881314	Abrams and Kubiske 1990
Acer rubrum	Sapindaceae	419	13.7	146			6.46073	-2.86986	12.7084	0.225824	Abrams and Kubiske 1990, Lammertsma et al. 2011
Robinia pseudoacacia	Fabaceae	101	10.3	58			0.62073	-1.74138	1277.59	0.00136302	Abrams and Kubiske 1990, Carpenter and Smith 1975
Hamamelis virginiana	Hamamelidaceae	167	22.05	229			4.04448	-0.729258	1.33825	0.544934	Abrams and Kubiske 1990, Carpenter and Smith 1975
Fraxinus americana	Oleaceae	172	24.35	306			5.56143	-0.562092	0.31473	1.78595	Abrams and Kubiske 1990, Carpenter and Smith 1975
Prunus serotina	Rosaceae	228	22.525	279			6.71723	-0.817204	0.499998	1.63441	Abrams and Kubiske 1990, Carpenter and Smith 1975
Tilia americana	Malvaceae	232	21.075	208			5.10037	-1.11538	2.16635	0.514868	Abrams and Kubiske 1990, Carpenter and Smith 1975
Carpinus caroliniana	Betulaceae	248	14.28	99			2.59868	-2.50505	88.2987	0.0283702	Abrams and Kubiske 1990, Carpenter and Smith 1975
Quercus velutina	Fagaceae	485	12.8	90			4.61481	-5.38889	142.068	0.0379318	Abrams and Kubiske 1990, Carpenter and Smith 1975
Quercus alba	Fagaceae	522	16.9	157			8.64462	-3.32484	8.85547	0.375456	Abrams and Kubiske 1990, Carpenter and Smith 1975
Populus deltoides	Salicaceae	101	25.75	335			3.57924	-0.301493	0.199743	1.5094	Abrams and Kubiske 1990, Pal.lardy and Kozlowski 1979
Quercus macrocarpa	Fagaceae	622	19.625	201			13.1537	-3.09453	2.58865	1.19542	Abrams and Kubiske 1990, Abrams 1987
Quercus rubra	Fagaceae	548	17.375	250			14.4036	-2.192	0.871798	2.51434	Abrams and Kubiske 1990, Carpenter and Smith 1975, Cornelissen et al. 2003
Pinus elliottii	Pinaceae	211		553			12.2824	-0.381555	0.0164562	23.1861	Lammertsma et al. 2011, de Boer et al., 2016
Asimina triloba	Annonaceae	65	28	431			2.96461	-0.150812	0.0566345	2.6629	Carpenter and Smith 1975
Gymnocladus dioicus	Fabaceae	80	18	178			1.50815	-0.449438	4.70439	0.0955359	Carpenter and Smith 1975
Cornus florida	Cornaceae	83	32	322			2.82842	-0.257764	0.243259	1.05963	Carpenter and Smith 1975
Juglans cinerea	Juglandaceae	112	19	198			2.34753	-0.565657	2.76461	0.204607	Carpenter and Smith 1975
Populus gileadensis	Salicaceae	119	45	636			7.98624	-0.187107	0.0081403	22.9853	Carpenter and Smith 1975
Magnolia acuminata	Magnoliaceae	128	34	363			4.91149	-0.352617	0.133904	2.63335	Carpenter and Smith 1975
Morus rubra	Moraceae	155	17	159			2.60851	-0.974843	8.27754	0.11777	Carpenter and Smith 1975
Magnolia tripetala	Magnoliaceae	161	26	372			6.32582	-0.432796	0.118651	3.64764	Carpenter and Smith 1975
Kalmia latifolia	Ericaceae	175	24	317			5.86084	-0.55205	0.263877	2.09208	Carpenter and Smith 1975
Liquidambar styraciflua	Altingiaceae	224	17	159			3.76725	-1.40881	8.28435	0.170056	Carpenter and Smith 1975
Ulmus americana	Ulmaceae	230	18	178			4.32901	-1.29213	4.71496	0.27405	Carpenter and Smith 1975
Magnolia grandiflora	Magnoliaceae	255	50	785			20.9667	-0.324841	0.00288366	112.649	Carpenter and Smith 1975
Diospyros virginiana	Ebenaceae	262	20	220			6.08878	-1.19091	1.63826	0.726936	Carpenter and Smith 1975
Cercis canadensis	Fabaceae	266	17	159			4.47182	-1.67296	8.2885	0.201841	Carpenter and Smith 1975
Juglans nigra	Juglandaceae	268	15	124			3.51558	-2.16129	28.6842	0.0753479	Carpenter and Smith 1975
Gleditsia triacanthos	Fabaceae	276	21	242			7.05169	-1.1405	1.0184	1.11989	Carpenter and Smith 1975
Alnus rugosa	Betulaceae	282	16.5	150			4.47245	-1.88	11.0893	0.169533	Carpenter and Smith 1975
Liriodendron tulipifera	Magnoliaceae	284	18	178			5.34231	-1.59551	4.71877	0.338119	Carpenter and Smith 1975
Ilex opaca	Aquifoliaceae	289	25	344			10.4756	-0.840116	0.176215	4.76756	Carpenter and Smith 1975
Carya tomentosa	Juglandaceae	293	21.5	254			7.85366	-1.15354	0.800234	1.44151	Carpenter and Smith 1975
Carya ovata	Juglandaceae	297	20.5	231			7.24253	-1.28571	1.28516	1.00043	Carpenter and Smith 1975
Oxydendrum arboreum	Ericaceae	305	19	198			6.37823	-1.5404	2.77422	0.555257	Carpenter and Smith 1975
Sassafras albidum	Lauraceae	306	18	178			5.7548	-1.7191	4.72032	0.364192	Carpenter and Smith 1975
Platanus occidentalis	Platanaceae	307	26	372			12.0232	-0.825269	0.11937	6.91356	Carpenter and Smith 1975
Aesculus glabra	Sapindaceae	346	19	198			7.23212	-1.74747	2.77626	0.629434	Carpenter and Smith 1975
Corylus americana	Betulaceae	347	37	430			15.6759	-0.806977	0.0580878	13.8924	Carpenter and Smith 1975
Carya glabra	Juglandaceae	382	18	178			7.17829	-2.14607	4.72568	0.454129	Carpenter and Smith 1975
Castanea dentata	Fagaceae	419	39	478			20.9778	-0.876569	0.0344261	25.4624	Carpenter and Smith 1975
Quercus stellata	Fagaceae	424	32	322			14.3544	-1.31677	0.246174	5.34894	Carpenter and Smith 1975
Salix nigra	Salicaceae	432	18	178			8.11354	-2.42697	4.72921	0.513187	Carpenter and Smith 1975
Quercus prinus	Fagaceae	460	18	178			8.63685	-2.58427	4.73118	0.546221	Carpenter and Smith 1975
Betula lenta	Betulaceae	538	18	178			10.093	-3.02247	4.73668	0.638099	Carpenter and Smith 1975
Quercus palustris	Fagaceae	725	15.5	132			10.0863	-5.49242	21.0615	0.26078	Carpenter and Smith 1975
Rhus copallina	Anacardiaceae	731	6	20			1.54836	-36.55	252294	0.00014487	Carpenter and Smith 1975
Quercus phellos	Fagaceae	756	15	124			9.88129	-6.09677	28.7643	0.211956	Carpenter and Smith 1975
Quercus coccinea	Fagaceae	760	17	159			12.7168	-4.77987	8.33729	0.573313	Carpenter and Smith 1975
Populus unkown	Salicaceae	74	25.57	451			3.53057	-0.16408	0.0451707	3.63244	Pal.lardy and Kozlowski 1979
Populus tristis X balsamifera	Salicaceae	81	24.7	422			3.61588	-0.191943	0.0629804	3.04766	Pal.lardy and Kozlowski 1979
Populus nigra charkowiensis Schroed X deltoides Bartr	Salicaceae	83	23.69	480			4.21297	-0.172917	0.0331028	5.22362	Pal.lardy and Kozlowski 1979
Populus betulifolia	Salicaceae	94	28.62	298			2.96429	-0.315436	0.358348	0.880252	Pal.lardy and Kozlowski 1979
Populus candicans X berolinensis	Salicaceae	99	28.48	446			4.66796	-0.221973	0.0478186	4.64198	Pal.lardy and Kozlowski 1979
Populus euramericana	Salicaceae	108	23.33	372			4.24841	-0.290323	0.11839	2.45225	Pal.lardy and Kozlowski 1979
Populus nigra X laurifolia	Salicaceae	108	27.8	295			3.37072	-0.366102	0.377095	0.970847	Pal.lardy and Kozlowski 1979
Populus alba	Salicaceae	264	19.46	208			5.80156	-1.26923	2.1677	0.58552	Pal.lardy and Kozlowski 1979
Celtis occidentalis	Cannabaceae	438	15.7	113			5.23083	-3.87611	45.6417	0.0849246	Abrams 1987
Quercus muehlenbergii	Fagaceae	986	20.7	236			24.3261	-4.17797	1.17358	3.56001	Abrams 1987
Sambucus nigra	Adoxaceae	88		918			8.5218	-0.0958606	0.00130023	73.7256	Cornelissen et al. 2003
Ribes uva-crispa	Grossulariaceae	98		517			5.35432	-0.189555	0.0228651	8.29015	Cornelissen et al. 2003
Crataegus monogyna	Rosaceae	103		581			6.32066	-0.177281	0.0127711	13.8814	Cornelissen et al. 2003
Sorbus aucuparia	Rosaceae	128		407			5.50497	-0.314496	0.0756252	4.15862	Cornelissen et al. 2003
Corylus avellana	Betulaceae	133		473			6.64328	-0.281184	0.0357199	7.8719	Cornelissen et al. 2003
Prunus laurocerasus	Rosaceae	139		720			10.5452	-0.193056	0.00439061	43.9701	Cornelissen et al. 2003
Viburnum opulus	Adoxaceae	139		527			7.73084	-0.263757	0.0208309	12.6618	Cornelissen et al. 2003
Laburnum anagyroides	Fabaceae	142		374			5.61157	-0.379679	0.115425	3.28939	Cornelissen et al. 2003
Berberis vulgaris	Ranunculales	148		443			6.92255	-0.334086	0.0495804	6.73827	Cornelissen et al. 2003
alnus glutinosa	Betulaceae	155		511			8.35602	-0.303327	0.0243191	12.4728	Cornelissen et al. 2003
Rosa arvensis	Rosaceae	157		416			6.89605	-0.377404	0.0678934	5.55877	Cornelissen et al. 2003
Malus sylvestris	Rosaceae	174		348			6.39528	-0.5	0.165611	3.01911	Cornelissen et al. 2003
Lonicera periclymenum	Dipsacales	181		496			9.46527	-0.364919	0.0282593	12.9133	Cornelissen et al. 2003
Arbutus unedo	Ericaceae	183		504			9.72279	-0.363095	0.0260942	13.9148	Cornelissen et al. 2003
Cornus sanguinea	Cornaceae	192		331			6.71092	-0.58006	0.212796	2.7259	Cornelissen et al. 2003
Prunus lusitanica	Rosaceae	192		474			9.59446	-0.405063	0.0354586	11.4236	Cornelissen et al. 2003
Ribes nigrum	Grossulariaceae	195		428			8.80268	-0.455607	0.0590172	7.71992	Cornelissen et al. 2003
Juglans regia	Juglandaceae	210		413			9.14579	-0.508475	0.0705652	7.20574	Cornelissen et al. 2003
Fagus sylvatica	Fagaceae	212		360			8.05304	-0.588889	0.140039	4.20518	Cornelissen et al. 2003
Acer pseudoplatanus	Sapindaceae	213		338			7.59854	-0.630178	0.191837	3.28496	Cornelissen et al. 2003
Fraxinus excelsior	Oleaceae	214		364			8.21856	-0.587912	0.132537	4.43584	Cornelissen et al. 2003
Castanea sativa	Fagaceae	217		384			8.78883	-0.565104	0.101503	5.56735	Cornelissen et al. 2003
Vaccinium myrtillus	Ericaceae	221		327			7.62723	-0.675841	0.226344	2.9859	Cornelissen et al. 2003
Cytisus scoparius	Fabaceae	229		293			7.08376	-0.78157	0.391606	1.9958	Cornelissen et al. 2003
Ilex aquifolium	Aquifoliaceae	239		656			16.4642	-0.364329	0.00703909	51.758	Cornelissen et al. 2003
Ligustrum vulgare	Oleaceae	252		489			12.9663	-0.515337	0.0304567	16.9203	Cornelissen et al. 2003
Hippophae rhamnoides	Elaeagnaceae	253		319			8.51372	-0.793103	0.25641	3.09311	Cornelissen et al. 2003
Solanum dulcamara	Solanaceae	261		294			8.09653	-0.887755	0.385389	2.30353	Cornelissen et al. 2003
Frangula alnus	Rhamnaceae	266		487			13.6255	-0.546201	0.0311096	17.5573	Cornelissen et al. 2003
Viburnum tinus	Adoxaceae	276		516			14.9682	-0.534884	0.0233325	22.9244	Cornelissen et al. 2003
Empetrum nigrum	Ericaceae	281		388			11.4819	-0.724227	0.0966566	7.49279	Cornelissen et al. 2003
Vaccinium vitis-idaea	Ericaceae	290		287			8.77854	-1.01045	0.435014	2.32281	Cornelissen et al. 2003
Thymus polytrichus	Lamiaceae	310		286			9.34823	-1.08392	0.442923	2.44719	Cornelissen et al. 2003
Daphne mezereum	Thymelaeaceae	314		303			10.0278	-1.0363	0.332127	3.1202	Cornelissen et al. 2003
Rhamnus cathartica	Rhamnaceae	316		314			10.4555	-1.00637	0.278032	3.61961	Cornelissen et al. 2003
Calluna vulgaris	Ericaceae	325		348			11.9078	-0.933908	0.166572	5.60664	Cornelissen et al. 2003
Rhododendron ponticum	Ericaceae	342		452			16.2353	-0.756637	0.0452937	16.7051	Cornelissen et al. 2003
Ulmus glabra	Ulmaceae	343		411			14.8178	-0.83455	0.072741	11.4729	Cornelissen et al. 2003
Prunus spinosa	Rosaceae	345		323			11.7337	-1.06811	0.241731	4.41859	Cornelissen et al. 2003
Buddleja davidii	Scrophulariaceae	347		420			15.3145	-0.82619	0.0653119	12.6499	Cornelissen et al. 2003
Acer platanoides	Sapindaceae	358		354			13.3322	-1.0113	0.153161	6.60284	Cornelissen et al. 2003
Ulex gallii	Fabaceae	358		438			16.4663	-0.817352	0.0530205	15.4158	Cornelissen et al. 2003
Helianthemum nummularium	Cistaceae	359		375			14.1559	-0.957333	0.114933	8.32952	Cornelissen et al. 2003
Ulex europaeus	Fabaceae	379		411			16.3586	-0.922141	0.0728619	12.656	Cornelissen et al. 2003
Rubus fruticosus	Rosaceae	380		488			19.4403	-0.778689	0.0309893	25.1277	Cornelissen et al. 2003
Hebe xfranciscana	Plantaginaceae	424		328			14.6196	-1.29268	0.224541	5.757	Cornelissen et al. 2003
Salix caprea	Salicaceae	436		200			9.19509	-2.18	2.64481	0.824257	Cornelissen et al. 2003
Quercus cerris	Fagaceae	524		317			17.4337	-1.653	0.267047	6.18991	Cornelissen et al. 2003
Quercus petraea	Fagaceae	334	24.65	427			14.9892	-0.782201	0.0601118	13.0125	Cornelissen et al. 2003, Bruschi et al. 2000
Taxus baccata	Taxaceae	83	37	645	625		5.65654	-0.128682	0.00756844	17.0025	Cornelissen et al. 2003, Corneanu et al. 2004
Buxus sempervirens	Buxaceae	153	33.5	507	246.49		8.18443	-0.301775	0.0252888	11.9332	Cornelissen et al. 2003, Corneanu et al. 2004
Hedera helix	Araliaceae	230		777			18.7423	-0.29601	0.00302758	97.7712	Cornelissen et al. 2003, Eckerson 1908
Quercus robur	Fagaceae	386		410			16.6178	-0.941463	0.073775	12.7613	Cornelissen et al. 2003, Batos et al. 2010, Meidner and Mansfield 1968, Sha Val.li Khan et al. 1999, de Boer et al., 2016
Quercus ilex	Fagaceae	573		309			18.5708	-1.85437	0.303779	6.10434	Cornelissen et al. 2003, de Boer et al., 2016
Pinus palustris	Pinaceae	67		3402			23.835	-0.0196943	1.89321e-06	10402.6	Anoruo and Blake 1997
Tradescantia virginiana	Commelinaceae	15	68.5	2152			3.41507	-0.00697026	1.8262e-05	381.681	Meidner and Mansfield 1968
Sedum spectabile	Crassulaceae	32	32.5	804			2.72296	-0.039801	0.00250682	15.8771	Meidner and Mansfield 1968
Osmunda regalis	Osmundaceae	34	56	1561			5.60799	-0.0217809	9.1163e-05	238.923	Meidner and Mansfield 1968
Picea pungens	Pinaceae	39	49	1732			7.13119	-0.0225173	5.43057e-05	414.64	Meidner and Mansfield 1968
Triticum vulgare	Poaceae	45	53	1263			6.00404	-0.0356295	0.00026303	135.458	Meidner and Mansfield 1968
Asplenium scolopendrium	Aspleniaceae	59		2540			15.7436	-0.0232283	8.08495e-06	2873.03	Meidner and Mansfield 1968
Aesculus hippocastanum	Sapindaceae	105	28	286			3.17745	-0.367133	0.440185	0.834042	Meidner and Mansfield 1968
Abies nordmanniana	Pinaceae	110	49	1078			12.4807	-0.102041	0.00058492	174.453	Meidner and Mansfield 1968
Nicotiana tabacum	Solanaceae	120	31	609			7.71266	-0.197044	0.0101088	19.4924	Meidner and Mansfield 1968
Carpinus betulus	Betulaceae	170	32	603			10.7996	-0.281924	0.0106582	26.4514	Meidner and Mansfield 1968
allium cepa	Amaryllidaceae	175	42	1253			22.9413	-0.139665	0.000279005	500.582	Meidner and Mansfield 1968
Xanthium pennsylvanicum	Asteraceae	175	39	766			14.0959	-0.22846	0.00323433	70.6358	Meidner and Mansfield 1968
Medicago sativa	Fabaceae	179	25.5	340			6.42769	-0.526471	0.186035	2.82995	Meidner and Mansfield 1968
Eucalyptus globulus	Myrtaceae	185	31	409			7.98424	-0.452323	0.0739908	6.11323	Meidner and Mansfield 1968
Tilia europaea	Malvaceae	185	25	353			6.89531	-0.524079	0.154294	3.39664	Meidner and Mansfield 1968
Vicia faba	Fabaceae	60	45.5	938			5.9456	-0.0639659	0.00116403	54.952	Meidner and Mansfield 1968, Eckerson 1908
Pelargonium zonale	Geraniaceae	87	41.5	1051			9.63944	-0.0827783	0.000661882	125.065	Meidner and Mansfield 1968, Eckerson 1908
Helianthus annuus	Asteraceae	134	34	641			9.05808	-0.209048	0.00783708	26.6743	Meidner and Mansfield 1968, Eckerson 1908
Ricinus communis	Euphorbiaceae	173	32.25	513			9.35757	-0.337232	0.023875	14.1249	Meidner and Mansfield 1968, Eckerson 1908
Avena sativa	Poaceae	43	59.5667	1462			6.63875	-0.0294118	0.000126649	232.231	Meidner and Mansfield 1968, Eckerson 1908, Kawamitsu et al. 1996
Zea mays	Poaceae	86	47.4	1018			9.2316	-0.0844794	0.000775984	108.867	Meidner and Mansfield 1968, Eckerson 1908, Kawamitsu et al. 1996
Hordeum vulgare	Poaceae	52	51	841			4.62346	-0.0618312	0.00200608	30.8219	Meidner and Mansfield 1968, Kawamitsu et al. 1996
Pteridium aquilinum	Dennstaedtiaceae	96	46.44	1024			10.3591	-0.09375	0.000754475	124.259	Meidner and Mansfield 1968, Wang et al. 2014
Larix decidua	Pinaceae	15	42	858			1.36317	-0.0174825	0.00180846	9.6671	Meidner and Mansfield 1968, de Boer et al., 2016
Pinus sylvestris	Pinaceae	120	28	446			5.65496	-0.269058	0.0478697	5.62064	Meidner and Mansfield 1968, de Boer et al., 2016
Cedrus deodara	Pinaceae	169	38	591			10.5241	-0.285956	0.0117813	24.272	Meidner and Mansfield 1968, de Boer et al., 2016
Capparis baduca	Brassicales	57	17	159		1	0.960156	-0.358491	8.26785	0.0433596	Bongers and Popma 1990
Chamaedorea schiedeana	Arecaceae	78	30	283		2.36	2.33675	-0.275618	0.463622	0.594489	Bongers and Popma 1990
Bactris nichophylla Betret	Arecaceae	82	36	407		3.01	3.53057	-0.201474	0.0754656	2.66975	Bongers and Popma 1990
allophylus camptostachys	Sapindaceae	97	23	291		2.2	2.987	-0.333333	0.403574	0.825953	Bongers and Popma 1990
Astrocaryum mexicanum	Arecaceae	105	26	372		2.78	4.13068	-0.282258	0.118376	2.38443	Bongers and Popma 1990
Ficus insipida	Moraceae	113	32	322		3.64	3.84851	-0.350932	0.243514	1.44111	Bongers and Popma 1990
Psychotria simiarum	Rubiaceae	115	29	462		3.32	5.61388	-0.248918	0.0401342	6.20214	Bongers and Popma 1990
Pseudolmedia oxyphyllaria	Moraceae	126	9	45		1.09	0.600816	-2.8	4538.79	0.000616905	Bongers and Popma 1990
Omphalea oleifera	Euphorbiaceae	128	29	462		3.76	6.24625	-0.277056	0.0401618	6.89851	Bongers and Popma 1990
Pouteria durlandii	Sapotaceae	130	25	344		3.3	4.72763	-0.377907	0.175159	2.15751	Bongers and Popma 1990
Coccoloba barbadensis	Polygonaceae	132	33	342		4.41	4.77234	-0.385965	0.180348	2.14011	Bongers and Popma 1990
Piper amalago	Piperaceae	134	27	401		3.63	5.6775	-0.334165	0.081469	4.10174	Bongers and Popma 1990
Casearia nitida	Salicaceae	140	27	401		3.75	5.93086	-0.349127	0.081491	4.28424	Bongers and Popma 1990
Cecropia obtusifolia	Moraceae	142	17	159		2.47	2.39003	-0.893082	8.27625	0.107909	Bongers and Popma 1990
Garcinia intermedia	Clusiaceae	142		554			8.29963	-0.256318	0.0162367	15.7863	Bongers and Popma 1990
Psychotria faxlucens	Rubiaceae	142	23	291		3.23	4.3693	-0.487973	0.404137	1.20744	Bongers and Popma 1990
Guarea grandifolia	Meliaceae	153	29	462		4.44	7.46107	-0.331169	0.0402148	8.235	Bongers and Popma 1990
Trichilia martiana	Meliaceae	153	19	198		2.86	3.20534	-0.772727	2.76665	0.279301	Bongers and Popma 1990
Ficus colubrinae	Moraceae	167	23	291		3.8	5.13631	-0.573883	0.40445	1.41892	Bongers and Popma 1990
Amphitecna tuxtlensis	Bignoniaceae	177	20	220		3.62	4.11802	-0.804545	1.63531	0.491983	Bongers and Popma 1990
Piper hispidum	Piperaceae	177	35	385		6.28	7.19396	-0.45974	0.100022	4.59638	Bongers and Popma 1990
Sapranthus microcarpus	Annonaceae	177	23	291		4.03	5.44292	-0.608247	0.404575	1.50342	Bongers and Popma 1990
Aegiphila costaricensis	Verbenaceae	179	13	93		2.4	1.76282	-1.92473	120.667	0.0159507	Bongers and Popma 1990
Psychotria flava	Rubiaceae	184	32	322		5.89	6.25804	-0.571429	0.244121	2.34076	Bongers and Popma 1990
Chamaedorea tepejilote	Arecaceae	188	29	462		5.46	9.15901	-0.406926	0.0402891	10.1002	Bongers and Popma 1990
Faramea occidentalis	Rubiaceae	188	23	291		4.27	5.78008	-0.646048	0.404712	1.59631	Bongers and Popma 1990
Zanthoxylum kellermanii	Rutaceae	208	28	431		5.78	9.45185	-0.482599	0.057032	8.4619	Bongers and Popma 1990
Vatairea lundellii	Fabaceae	217	18	178		3.91	4.08489	-1.2191	4.71405	0.25861	Bongers and Popma 1990
Myriocarpa longipes	Urticaceae	285	27	401		7.61	12.0317	-0.710723	0.0820251	8.6647	Bongers and Popma 1990
Croton schiedeanus	Euphorbiaceae	297	13	93		3.87	2.92298	-3.19355	120.653	0.0264689	Bongers and Popma 1990
Heliocarpus appendiculatus	Malvaceae	299	24	317		7.2	9.99018	-0.943218	0.265001	3.55929	Bongers and Popma 1990
Trichospermum mexicanum	Malvaceae	299	17	159		5.2	5.02501	-1.8805	8.29176	0.226792	Bongers and Popma 1990
Urera caracasana	Urticaceae	306	5	14		1.43	0.453987	-21.8571	1.524e+06	1.43419e-05	Bongers and Popma 1990
Lonchocarpus guatemalensis	Fabaceae	328	26	372		8.44	12.8397	-0.88172	0.119473	7.38008	Bongers and Popma 1990
Cynometra retusa	Fabaceae	332	22	266		7.21	9.31173	-1.24812	0.636284	1.96158	Bongers and Popma 1990
Cordia megalantha	Boraginaceae	339	23	291		7.91	10.3953	-1.16495	0.406603	2.86507	Bongers and Popma 1990
Cymbopetalum baillonii	Annonaceae	366	14	108		5.12	4.18005	-3.38889	57.1948	0.0592517	Bongers and Popma 1990
Poulsenia armata	Moraceae	382	25	344		9.44	13.8203	-1.11047	0.176834	6.2797	Bongers and Popma 1990
Pleuranthodendron lindenii	Salicaceae	390	15	124		5.99	5.11133	-3.14516	28.7042	0.109571	Bongers and Popma 1990
Orthion oblanceolatum	Violaceae	430	26	372		11.33	16.7946	-1.15591	0.119977	9.6345	Bongers and Popma 1990
Quararibea guatemalteca	Malvaceae	459	27	401		12.24	19.2971	-1.14464	0.082668	13.8462	Bongers and Popma 1990
Spondias radlkoferi	Anacardiaceae	473	11	67		5.05	3.35287	-7.0597	619.29	0.0113997	Bongers and Popma 1990
Urera elata	Urticaceae	473	24	317		11.21	15.752	-1.49211	0.266583	5.59719	Bongers and Popma 1990
Bursera simaruba	Burseraceae	483	19	198		9.03	10.0794	-2.43939	2.78309	0.876505	Bongers and Popma 1990
Guarea glabra	Meliaceae	485	14	108		6.8	5.53488	-4.49074	57.2116	0.0784935	Bongers and Popma 1990
Hampea nutricia	Malvaceae	490	25	344		12.42	17.6885	-1.42442	0.177554	8.02245	Bongers and Popma 1990
Trema micrantha	Ulmaceae	496	16	141		7.94	7.38224	-3.51773	15.132	0.23247	Bongers and Popma 1990
Luia mexicana	Salicaceae	504	17	159		8.75	8.45377	-3.16981	8.31201	0.381353	Bongers and Popma 1990
Robinsonella mirandae	Malvaceae	589	7	27		3.93	1.68411	-21.8148	57204.8	0.000381346	Bongers and Popma 1990
Mortoniodendron guatemalense	Malvaceae	597	11	67		6.37	4.22974	-8.91045	618.615	0.0144039	Bongers and Popma 1990
Trophis mexicana	Moraceae	603	11	67		6.84	4.27215	-9	618.583	0.0145494	Bongers and Popma 1990
Vochysia guatemalensis	Vochysiaceae	628	23	291		14.46	19.1612	-2.15808	0.410232	5.26063	Bongers and Popma 1990
Cupania dentata	Sapindaceae	986	14	108		13.81	11.2161	-9.12963	57.2821	0.15938	Bongers and Popma 1990
Stemmadenia donnell-smithii	Apocynaceae	1313	10	55		13.13	7.62177	-23.8727	1638.2	0.0145726	Bongers and Popma 1990
Erythrina folkersii	Fabaceae	1422	9	45		12.33	6.757	-31.6	4425.37	0.00714065	Bongers and Popma 1990
Piper auritum	Piperaceae	1445	7	27		9.64	4.12593	-53.5185	55382.5	0.000966343	Bongers and Popma 1990
Dussia mexicana	Fabaceae	2280	7	27		15.21	6.50135	-84.4444	53692.1	0.00157275	Bongers and Popma 1990
Clarisia biflora	Moraceae	2344	5	14		12.51	3.47166	-167.429	1.30769e+06	0.000128034	Bongers and Popma 1990
Dendropanax arboreus	Araliaceae	187	24.9	341		7.24	6.73354	-0.548387	0.183382	2.9904	Bongers and Popma 1990, Tanner and Kapos 1982
Turpinia occidentalis	Staphyleaceae	371	12.8	90		4.15	3.53226	-4.12222	142.097	0.02901	Bongers and Popma 1990, Tanner and Kapos 1982
Pouteria unknown	Sapotaceae	164	17	248		3.15	4.30074	-0.66129	0.898703	0.735828	Bongers and Popma 1990, Roth 1984
Pterocarpus rohrii	Fabaceae	301	21	357		7.22	11.3175	-0.843137	0.146524	5.75426	Bongers and Popma 1990, Roth 1984
Dialium guianense	Fabaceae	407	19	209		8.26	8.97089	-1.94737	2.12234	0.917555	Bongers and Popma 1990, Roth 1984
Inga unknown	Fabaceae	408	32	299		10.06	12.8372	-1.36455	0.355951	3.83353	Bongers and Popma 1990, Roth 1984
Brunfelsia jamaicensis	Solanaceae	61	20.8	238			1.53757	-0.256303	1.1011	0.232769	Tanner and Kapos 1982
Psychotria sloanei	Rubiaceae	63	21.8	261			1.74124	-0.241379	0.694413	0.347602	Tanner and Kapos 1982
Clethra occidentalis	Clethraceae	98	20.6	233			2.41709	-0.420601	1.22542	0.34323	Tanner and Kapos 1982
Cyathea hystricosa	Cyatheaceae	99	38.4	695			7.26334	-0.142446	0.00521996	27.2887	Tanner and Kapos 1982
Laplacea haematoxylon	Theaceae	105	17.5	168			1.86786	-0.625	6.28272	0.0994792	Tanner and Kapos 1982
Dendropanax pendulum	Araliaceae	112	21.7	259			3.06951	-0.432432	0.722573	0.598462	Tanner and Kapos 1982
alchornea latifolia	Euphorbiaceae	117	20.3	227			2.81077	-0.515419	1.39663	0.369043	Tanner and Kapos 1982
Viburnum alpinum	Dipsacales	133	24.8	338			4.75231	-0.393491	0.191269	2.05726	Tanner and Kapos 1982
Cestrum diurnum	Solanaceae	134	25.8	366			5.18341	-0.36612	0.128543	2.84823	Tanner and Kapos 1982
Podocarpus urbanii	Podocarpaceae	138	29.1	399			5.81735	-0.345865	0.0835435	4.13993	Tanner and Kapos 1982
Myrsine coriacea	Primulaceae	140	18.7	192			2.84469	-0.729167	3.22565	0.226052	Tanner and Kapos 1982
Piper arboreum	Piperaceae	171	15.1	125			2.26285	-1.368	27.5406	0.0496721	Tanner and Kapos 1982
Clusia havetioides	Clusiaceae	176	21	242			4.50324	-0.727273	1.01593	0.715867	Tanner and Kapos 1982
Cleyera theoides	Theaceae	183	11.3	70			1.35682	-2.61429	498.856	0.00524056	Tanner and Kapos 1982
Cyathea pubescens	Cyatheaceae	183	33	513			9.89544	-0.356725	0.0238891	14.9326	Tanner and Kapos 1982
Garrya fadyenii	Garryaceae	190	33.4	350			7.02099	-0.542857	0.16104	3.37094	Tanner and Kapos 1982
Guarea swartzii	Meliaceae	194	10	55			1.1303	-3.52727	1663.77	0.00212005	Tanner and Kapos 1982
Ilex obcordata	Aquifoliaceae	196	22.4	276			5.71562	-0.710145	0.527233	1.34693	Tanner and Kapos 1982
Cyathea furfuracea	Cyatheaceae	199	23.4	258			5.42554	-0.771318	0.738374	1.04462	Tanner and Kapos 1982
Calyptranthes rigida	Myrtaceae	209	12.3	83			1.83687	-2.51807	212.99	0.0118225	Tanner and Kapos 1982
Eugenia monticola	Myrtaceae	223	16.8	155			3.65631	-1.43871	9.40841	0.152917	Tanner and Kapos 1982
Eupatorium critoniforme	Compositae	250	15	124			3.2799	-2.01613	28.6812	0.0702944	Tanner and Kapos 1982
Gesneria alpina	Gesneriaceae	250	12.9	91			2.40821	-2.74725	134.496	0.0204262	Tanner and Kapos 1982
Chaetocarpus globosus	Euphorbiaceae	262	9.35	48			1.33205	-5.45833	3279.83	0.00166421	Tanner and Kapos 1982
Maytenus jamaicensis	Celastraceae	302	15.8	137			4.37478	-2.20438	17.4401	0.126397	Tanner and Kapos 1982
Conostegia montana	Melastomataceae	333	9.27	47			1.65745	-7.08511	3638.58	0.00194722	Tanner and Kapos 1982
Bumelia montana	Sapotaceae	351	16.7	153			5.67423	-2.29412	10.0529	0.228204	Tanner and Kapos 1982
Vaccinium meridionale	Ericaceae	372	17.3	165			6.48241	-2.25455	6.89839	0.326822	Tanner and Kapos 1982
Lyonia octandra	Ericaceae	384	19.9	218			8.82913	-1.76147	1.71904	1.02468	Tanner and Kapos 1982
Ilex macfadyenii	Aquifoliaceae	401	14.7	119			5.04377	-3.36975	35.2514	0.095592	Tanner and Kapos 1982
Nectandra patens	Lauraceae	435	8.93	44			2.02651	-9.88636	5046.25	0.00195915	Tanner and Kapos 1982
Cyrilla racemiflora	Cyrillaceae	442	14	108			5.04556	-4.09259	57.2055	0.0715419	Tanner and Kapos 1982
Lyonia jamaicensis	Ericaceae	450	14.8	120			5.70551	-3.75	33.8177	0.110889	Tanner and Kapos 1982
Haenianthus incrassatus	Oleaceae	466	14.8	120			5.9077	-3.88333	33.8204	0.114822	Tanner and Kapos 1982
Xylosma nitida	Salicaceae	485	15.8	137			7.0152	-3.54015	17.4661	0.202686	Tanner and Kapos 1982
Meriania leucantha	Melastomataceae	489	8.25	37			1.91578	-13.2162	11954.8	0.00110551	Tanner and Kapos 1982
Mecranium purpurascens	Melastomataceae	559	9.1	46			2.72149	-12.1522	4033.46	0.00301284	Tanner and Kapos 1982
Eugenia marchiana	Myrtaceae	600	11.9	78			4.94691	-7.69231	289.915	0.0265329	Tanner and Kapos 1982
Meriania purpurea	Melastomataceae	604	9.18	46			2.9402	-13.1304	4030.03	0.00325815	Tanner and Kapos 1982
Morella cerifera	Myricaceae	607	13.4	165			10.553	-3.67879	6.91926	0.531673	Tanner and Kapos 1982
Solanum punctulatum	Solanaceae	632	13.5	100			6.67389	-6.32	83.9978	0.07524	Tanner and Kapos 1982
Miconia theaezans	Melastomataceae	684	10.7	63			4.55597	-10.8571	840.042	0.0129245	Tanner and Kapos 1982
Eugenia virgultosa	Myrtaceae	794	9.35	48			4.03066	-16.5417	3249.12	0.00509113	Tanner and Kapos 1982
Pittosporum undulatum	Pittosporaceae	381	17.15	164			6.59857	-2.32317	7.11168	0.32667	Tanner and Kapos 1982, Gindel 1969
Meliosma herbertii	Sabiaceae	60	50	785			4.97853	-0.0764331	0.00283236	26.9857	Roth 1984
Clathrotropis unknown	Fabaceae	80	27	401			3.39395	-0.199501	0.0812705	2.45478	Roth 1984
Chaetocarpus schomburgkianus	Euphorbiaceae	84	49	754			6.6882	-0.111406	0.00347109	32.0954	Roth 1984
Crataeva tapia	Brassicales	88	30.7	296			2.75678	-0.297297	0.370539	0.802337	Roth 1984
Helicostylis tomentosa	Moraceae	90	27	401			3.81727	-0.224439	0.0813072	2.76038	Roth 1984
Tovomita brevistaminea	Clusiaceae	96	27.6	419			4.25348	-0.229117	0.0653121	3.50803	Roth 1984
Pouteria trilocularis	Sapotaceae	100	31	302			3.19541	-0.331126	0.335318	0.987497	Roth 1984
Pouteria venosa	Sapotaceae	100	31.45	311			3.29046	-0.321543	0.289562	1.11045	Roth 1984
Rheedia spruceana	Clusiaceae	100		709			7.48356	-0.141044	0.00472573	29.8459	Roth 1984
alexa imperatricis	Fabaceae	105	29.5	478			5.30417	-0.219665	0.0338413	6.49105	Roth 1984
Carapa guianensis	Meliaceae	110	40	503			5.84557	-0.218688	0.026243	8.33318	Roth 1984
Cordia nodosa	Boraginaceae	110	34.95	384			4.46612	-0.286458	0.101038	2.83516	Roth 1984
Pausandra flagellorhachis	Euphorbiaceae	110	33.9	361			4.19925	-0.304709	0.137551	2.21525	Roth 1984
Tapura guianensis	Dichapetalaceae	115	37.5	442			5.3716	-0.260181	0.0500597	5.19742	Roth 1984
Rinorea riana	Violaceae	120	37	430			5.45272	-0.27907	0.0574497	4.85763	Roth 1984
Drypetes variabilis	Euphorbiaceae	127	45	636			8.52054	-0.199686	0.00814513	24.5159	Roth 1984
Amaioua guianensis	Rubiaceae	130	25.8	366			5.02912	-0.355191	0.128522	2.76365	Roth 1984
Faramea torquata	Rubiaceae	130	30	283			3.89115	-0.459364	0.464344	0.989276	Roth 1984
Parkia pendula	Fabaceae	130	22.6	281			3.86371	-0.462633	0.481089	0.961639	Roth 1984
Simarouba amara	Simaroubaceae	130	30.3	288			3.95974	-0.451389	0.425449	1.06097	Roth 1984
Symphonia globulifera	Clusiaceae	130	34.5	374			5.13873	-0.347594	0.115368	3.01292	Roth 1984
Diospyros mellinonii	Ebenaceae	135	29	462			6.58657	-0.292208	0.0401766	7.27308	Roth 1984
Lacistema aggregatum	Malpighiales	135	30	283			4.04047	-0.477032	0.464413	1.02717	Roth 1984
Pera schomburgkiana	Euphorbiaceae	140	33.9	361			5.34104	-0.387812	0.137716	2.81602	Roth 1984
Pouteria aff anibaefolia	Sapotaceae	140	25.5	431			6.37297	-0.324826	0.0568428	5.71446	Roth 1984
Torrubia unknown	Nyctaginaceae	145	28	431			6.59972	-0.336427	0.0568567	5.9171	Roth 1984
Iryanthera lancifolia	Myristicaceae	150	23.5	304			4.82041	-0.493421	0.324971	1.51835	Roth 1984
Lecointea amazonica	Fabaceae	150	34	363			5.75291	-0.413223	0.134023	3.08323	Roth 1984
Trichilia smithii	Meliaceae	158	30.225	287			4.79363	-0.550523	0.433274	1.27061	Roth 1984
Chrysophyllum unknown	Sapotaceae	160	15.8	137			2.32047	-1.16788	17.42	0.0670428	Roth 1984
Paypayrola longifolia	Violaceae	160	21.4	252			4.26361	-0.634921	0.829595	0.765338	Roth 1984
Pouteria anibaefolia	Sapotaceae	160		291			4.92161	-0.549828	0.404362	1.35974	Roth 1984
Tachigali paniculata	Fabaceae	160	30	283			4.78668	-0.565371	0.46476	1.21648	Roth 1984
Licania unknown	Rosaceae	165	30.4	335			5.83978	-0.492537	0.200213	2.46007	Roth 1984
Sandwithia guyanensis	Euphorbiaceae	168	27	401			7.11226	-0.418953	0.081594	5.1346	Roth 1984
Rheedia unknown	Clusiaceae	170	38.3333	358			6.42769	-0.47486	0.143747	3.30344	Roth 1984
Gustavia augusta	Lecythidaceae	175	30	283			5.2341	-0.618375	0.464968	1.32993	Roth 1984
Diplotropis purpurea	Fabaceae	190	37	430			8.61795	-0.44186	0.0576462	7.66505	Roth 1984
Trichilia propinqua	Meliaceae	190	31.5	312			6.26141	-0.608974	0.285821	2.13062	Roth 1984
Trichilia schomburgkii	Meliaceae	190	25.5	357			7.16084	-0.532213	0.145884	3.64819	Roth 1984
Duroia unknown	Rubiaceae	193	27.25	408			8.30761	-0.473039	0.0749278	6.31326	Roth 1984
Aspidosperma album	Apocynaceae	200	29	462			9.7404	-0.4329	0.0403146	10.7381	Roth 1984
Clusia unknown	Clusiaceae	200	38	454			9.57265	-0.440529	0.0439851	10.0154	Roth 1984
Cusparia trifoliata	Rutaceae	200	28	431			9.09019	-0.464037	0.0570097	8.13962	Roth 1984
Guarea schomburgkii	Meliaceae	200	23.3	298			6.29509	-0.671141	0.35956	1.86656	Roth 1984
Simaba multiflora	Simaroubaceae	200	27.025	402			8.48149	-0.497512	0.0807026	6.16476	Roth 1984
Aspidosperma excelsum	Apocynaceae	205	22.6	281			6.0851	-0.729537	0.482158	1.51307	Roth 1984
Aspidosperma megalocarpon	Apocynaceae	208	35.95	406			8.90636	-0.512315	0.0768405	6.66725	Roth 1984
Touroulia guianensis	Ochnaceae	210	25.5	357			7.91123	-0.588235	0.145999	4.02903	Roth 1984
Diospyros lissocarpoides	Ebenaceae	218	31.475	311			7.15747	-0.700965	0.290711	2.4112	Roth 1984
Parkia oppositifolia	Fabaceae	220	31.45	311			7.22287	-0.707395	0.290731	2.43316	Roth 1984
Coccoloba unknown	Polygonaceae	222	27.8875	424			9.92153	-0.523585	0.0619281	8.45473	Roth 1984
Capparis guaguaensis	Brassicales	225	23.4	301			7.1498	-0.747508	0.342298	2.18379	Roth 1984
Conceveiba guianensis	Euphorbiaceae	225	25.5	357			8.47361	-0.630252	0.146086	4.31426	Roth 1984
Hirtella davisii	Rosaceae	230	21.15	246			5.97719	-0.934959	0.937327	0.997474	Roth 1984
Prunus sphaerocarpa	Rosaceae	230	31	302			7.3322	-0.761589	0.336733	2.2617	Roth 1984
Tabebuia stenocalyx	Bignoniaceae	230	23.7	309			7.50143	-0.744337	0.300345	2.47827	Roth 1984
Beilschmiedia curviramea	Lauraceae	235	22.6	281			6.97209	-0.836299	0.482586	1.73295	Roth 1984
Buchenavia capitata	Combretaceae	235	28	431			10.6714	-0.545244	0.0571072	9.54773	Roth 1984
Cordia exaltata	Boraginaceae	235	33.5	353			8.74968	-0.665722	0.154595	4.30625	Roth 1984
Goupia glabra	Celastraceae	240	28.95	461			11.6505	-0.520607	0.0408384	12.748	Roth 1984
Anaxagorea unknown	Annonaceae	244	29.8	488			12.5321	-0.5	0.0307554	16.2573	Roth 1984
Agodra brasiliensis	Opiliaceae	250	29.5	478			12.5768	-0.523013	0.0341108	15.3328	Roth 1984
Caraipa richardiana	Clusiaceae	250	28	431			11.3481	-0.580046	0.057149	10.1497	Roth 1984
Couratari pulchra	Lecythidaceae	250	22.6	281			7.41524	-0.88968	0.4828	1.84275	Roth 1984
Duguetia pycnastera	Annonaceae	251	27	401			10.605	-0.625935	0.0818997	7.6427	Roth 1984
Capparis amplissima	Brassicales	258	22.5	278			7.57017	-0.928058	0.509486	1.82156	Roth 1984
Erythrochiton brasiliensis	Rutaceae	260	26.5	386			10.5745	-0.673575	0.0990899	6.79762	Roth 1984
Torrubia cuspidata	Nyctaginaceae	260	35.5	396			10.8468	-0.656566	0.0872234	7.5274	Roth 1984
Mora excelsa	Fabaceae	265	40	503			14.0172	-0.526839	0.0264791	19.8964	Roth 1984
Rollinia multiflora	Annonaceae	265	31.275	290			8.10871	-0.913793	0.412704	2.21416	Roth 1984
Manilkara bidentata	Sapotaceae	270	25.6667	362			10.3	-0.745856	0.136537	5.46265	Roth 1984
Vitex stahelii	Verbenaceae	270	23.05	292			8.31769	-0.924658	0.398853	2.31829	Roth 1984
Ocotea martiana	Lauraceae	275	28	431			12.4749	-0.638051	0.0572186	11.1511	Roth 1984
Qualea dinizii	Vochysiaceae	275		311			9.01937	-0.884244	0.291267	3.03585	Roth 1984
Sapium unknown	Euphorbiaceae	275	40.45	514			14.8571	-0.535019	0.023787	22.4921	Roth 1984
Aniba riparia	Lauraceae	280	22.6	281			8.30089	-0.996441	0.483228	2.06205	Roth 1984
Pouteria egregia	Sapotaceae	280	24.5	330			9.7404	-0.848485	0.216719	3.91513	Roth 1984
Eschweilera grata	Lecythidaceae	287	22.6	281			8.50742	-1.02135	0.483328	2.11317	Roth 1984
Ocotea nicaraguensis	Lauraceae	290	26.9	398			12.1504	-0.728643	0.0851733	8.55483	Roth 1984
Eschweilera tenax	Lecythidaceae	300		361			11.4057	-0.831025	0.1386	5.99584	Roth 1984
Lecythis davisii	Lecythidaceae	300	22.6	281			8.89083	-1.06762	0.483513	2.20804	Roth 1984
Terminalia amazonia	Combretaceae	300	24.625	337			10.652	-0.890208	0.195321	4.55767	Roth 1984
Virola sebifera	Myristicaceae	300	34.925	383			12.096	-0.78329	0.103198	7.59017	Roth 1984
Manilkara unknown	Sapotaceae	305	28.975	462			14.8112	-0.660173	0.0405379	16.2854	Roth 1984
Pithecellobium claviflorum	Fabaceae	310	21.3	249			8.14442	-1.24498	0.884071	1.40823	Roth 1984
Cordia viridis	Boraginaceae	320	28.5	447			15.0332	-0.715884	0.0478207	14.9702	Roth 1984
Pentaclethra macroloba	Fabaceae	320	24.85	244			8.23789	-1.31148	0.978472	1.34033	Roth 1984
Pterocarpus unknown	Fabaceae	320	21.3	249			8.40589	-1.28514	0.884294	1.4533	Roth 1984
Toulicia guianensis	Sapindaceae	325	20.25	214			7.34166	-1.51869	1.88315	0.806465	Roth 1984
Himatanthus articulatus	Apocynaceae	330	23.25	297			10.3283	-1.11111	0.367153	3.02629	Roth 1984
Nectandra grandis	Lauraceae	330	27	401			13.9165	-0.822943	0.0821912	10.0125	Roth 1984
Tabebuia unknown	Bignoniaceae	330	28.15	420			14.5704	-0.785714	0.0652594	12.0399	Roth 1984
Eschweilera corrugata	Lecythidaceae	335	25.8	366			12.9017	-0.915301	0.129597	7.06269	Roth 1984
Aniba excelsa	Lauraceae	340	27	401			14.3348	-0.84788	0.0822281	10.3113	Roth 1984
Calophyllum brasiliense	Clusiaceae	340	36	407			14.5475	-0.835381	0.0763628	10.9396	Roth 1984
Sclerolobium unknown	Fabaceae	340	24.8	338			12.0981	-1.00592	0.192741	5.21902	Roth 1984
Lonchocarpus sericeus	Fabaceae	345	23.1	293			10.6504	-1.17747	0.393023	2.99594	Roth 1984
Couepia glandulosa	Rosaceae	350	20.25	225			8.30824	-1.55556	1.46724	1.0602	Roth 1984
Genipa americana	Rubiaceae	355	29.475	478			17.8059	-0.742678	0.0343065	21.6483	Roth 1984
Ocotea duotincta	Lauraceae	360	24.8	338			12.8046	-1.06509	0.192883	5.52194	Roth 1984
Tabebuia serratifolia	Bignoniaceae	360	24.8	338			12.8046	-1.06509	0.192883	5.52194	Roth 1984
Ouratea sagotii	Ochnaceae	365	27	401			15.3796	-0.910224	0.0823204	11.0571	Roth 1984
Couratari multiflora	Lecythidaceae	366	24	317			12.2133	-1.15457	0.26561	4.34688	Roth 1984
Casearia javitensis	Salicaceae	370	23.45	302			11.7656	-1.22517	0.338259	3.62197	Roth 1984
Zinowiewia australis	Celastraceae	370	22.4	276			10.7588	-1.34058	0.529888	2.52993	Roth 1984
Inga rubiginosa	Fabaceae	378	25.475	357			14.1894	-1.05882	0.146969	7.20441	Roth 1984
Hieronyma latifolia	Euphorbiaceae	380	28.25	439			17.5077	-0.865604	0.0524789	16.4943	Roth 1984
Talisia reticulata	Sapindaceae	380	17.75	173			6.94106	-2.19653	5.44743	0.403223	Roth 1984
Eschweilera subglandulosa	Lecythidaceae	382	27	401			16.0894	-0.952618	0.0823833	11.5633	Roth 1984
Brosimum unknown	Moraceae	392	18	178			7.36542	-2.20225	4.72639	0.465947	Roth 1984
Peltogyne porphyrocardia	Fabaceae	393	31	316			13.0666	-1.24367	0.270075	4.60491	Roth 1984
Andira unknown	Fabaceae	400	19	198			8.35549	-2.0202	2.77896	0.726965	Roth 1984
Banara nitida	Salicaceae	400	30	283			11.9183	-1.41343	0.468096	3.01952	Roth 1984
Chimarrhis microcarpa	Rubiaceae	400	24.8	338			14.2159	-1.18343	0.193168	6.12644	Roth 1984
Myrcia amazonica	Myrtaceae	400	18	178			7.5151	-2.24719	4.72695	0.4754	Roth 1984
Pogonophora sagotii	Euphorbiaceae	400	22.6	281			11.8346	-1.42349	0.484941	2.93538	Roth 1984
Vismia guianensis	Clusiaceae	400	21.3	249			10.4949	-1.60643	0.886077	1.81296	Roth 1984
Piptadenia psilostachya	Fabaceae	410		317			13.6702	-1.29338	0.26601	4.86213	Roth 1984
Dipteryx odorata	Fabaceae	420	29	462			20.3315	-0.909091	0.0407831	22.2909	Roth 1984
Hymenaea courbaril	Fabaceae	420	34.5	374			16.495	-1.12299	0.116767	9.61739	Roth 1984
Quiina guianensis	Ochnaceae	420	21	266			11.7635	-1.57895	0.637824	2.47552	Roth 1984
Mouriri huberi	Melastomataceae	423	16	141			6.29961	-3	15.1222	0.198383	Roth 1984
Ficus unknown	Moraceae	430	29.6667	484			21.7886	-0.88843	0.0323741	27.4426	Roth 1984
Solanum salviaefolium	Solanaceae	435	24.6	333			15.2223	-1.30631	0.208322	6.2706	Roth 1984
Cordia alliodora	Boraginaceae	440	30	283			13.1012	-1.55477	0.468653	3.31753	Roth 1984
Ocotea schomburgkiana	Lauraceae	440		338			15.6249	-1.30178	0.193453	6.72916	Roth 1984
Unonopsis glaucopetala	Annonaceae	440	21.4	249			11.5375	-1.76707	0.886969	1.99226	Roth 1984
Byrsonima aerugo	Malpighiaceae	450	33.5	353			16.6791	-1.27479	0.155891	8.17742	Roth 1984
Sclerolobium paniculatum	Fabaceae	450	27	401			18.9228	-1.12219	0.0826347	13.5802	Roth 1984
Tetragastris unknown	Burseraceae	460	28	431			20.7685	-1.06729	0.0577355	18.4858	Roth 1984
Peltogyne unknown	Fabaceae	465	33.9	361			17.6163	-1.28809	0.139514	9.23268	Roth 1984
Terminalia guyanensis	Combretaceae	480	21.3	249			12.5789	-1.92771	0.887861	2.17119	Roth 1984
Apeiba echinata	Malvaceae	500	23.45	348			18.2534	-1.43678	0.167688	8.5682	Roth 1984
Casearia guianensis	Salicaceae	500	13.9	106			5.60019	-4.71698	62.8051	0.0751051	Roth 1984
Eschweilera unknown	Lecythidaceae	500	22.6	283			14.8727	-1.76678	0.469489	3.76321	Roth 1984
Jacaranda obtusifolia	Bignoniaceae	500	24.7	309			16.2266	-1.61812	0.303047	5.33952	Roth 1984
Inga alba	Fabaceae	520	22.6	281			15.3541	-1.85053	0.486657	3.80254	Roth 1984
Sacoglottis cydonioides	Humiriaceae	520	23.5	304			16.599	-1.71053	0.328907	5.20063	Roth 1984
Apeiba unknown	Malvaceae	530	18	178			9.94375	-2.97753	4.73612	0.628686	Roth 1984
Crudia glaberrima	Fabaceae	530	24	317			17.6313	-1.67192	0.267102	6.25951	Roth 1984
Peltogyne pubescens	Fabaceae	530	29	462			25.5794	-1.14719	0.0410182	27.9677	Roth 1984
Pithecellobium jupunba	Fabaceae	530	28	431			23.8862	-1.2297	0.0579316	21.2267	Roth 1984
Brownea latifolia	Fabaceae	550	18	178			10.3168	-3.08989	4.73753	0.652215	Roth 1984
Piranhea longepedunculata	Euphorbiaceae	550	20.3	227			13.1357	-2.42291	1.41008	1.71827	Roth 1984
Vismia unknown	Clusiaceae	550	25.15	348			20.0581	-1.58046	0.168007	9.4071	Roth 1984
Calycorectes unknown	Myrtaceae	555	21.4	252			14.7018	-2.20238	0.838023	2.62807	Roth 1984
Lonchocarpus unknown	Fabaceae	560	19	198			11.6756	-2.82828	2.78693	1.01484	Roth 1984
Mouriri sideroxylon	Melastomataceae	590	13.825	105			6.54238	-5.61905	65.8567	0.0853223	Roth 1984
Aspidosperma marcgravianum	Apocynaceae	600	21.4	252			15.8831	-2.38095	0.838985	2.8379	Roth 1984
Centrolobium paraense	Fabaceae	600	21.3	249			15.6957	-2.40964	0.890539	2.70582	Roth 1984
Laetia procera	Salicaceae	600	20.3	227			14.3202	-2.64317	1.41164	1.87241	Roth 1984
Triplaris surinamensis	Polygonaceae	600	18	178			11.2487	-3.37079	4.74105	0.710978	Roth 1984
Virola surinamensis	Myristicaceae	600	26.5	386			24.2131	-1.5544	0.100547	15.4595	Roth 1984
Licania densiflora	Rosaceae	605	17.75	168			10.7085	-3.60119	6.32482	0.569374	Roth 1984
Crudia oblonga	Fabaceae	615	22.6	281			18.1304	-2.18861	0.488017	4.4847	Roth 1984
Vismia macrophylla	Clusiaceae	625	23.3	298			19.5243	-2.09732	0.364438	5.75494	Roth 1984
Eugenia compta	Myrtaceae	630	16.95	158			10.4886	-3.98734	8.59035	0.464165	Roth 1984
Inga capitata	Fabaceae	630	22.1667	270			17.8484	-2.33333	0.595576	3.91778	Roth 1984
Mabea piriri	Euphorbiaceae	630	25.55	359			23.653	-1.75487	0.144363	12.156	Roth 1984
Protium unknown	Burseraceae	640	31	302			20.2528	-2.11921	0.34121	6.21086	Roth 1984
Sterculia pruriens	Malvaceae	643	21.0667	244			16.4755	-2.63525	0.986227	2.67205	Roth 1984
Eschweilera chartacea	Lecythidaceae	650	22.6	281			19.151	-2.31317	0.488519	4.73506	Roth 1984
Vochysia lehmannii	Vochysiaceae	650	22.6	281			19.151	-2.31317	0.488519	4.73506	Roth 1984
Tetragastris panamensis	Burseraceae	653	24.225	323			22.078	-2.02167	0.244343	8.27392	Roth 1984
Chrysophyllum auratum	Sapotaceae	660	23.55	305			21.0832	-2.16393	0.325048	6.65727	Roth 1984
Erisma uncinatum	Vochysiaceae	670	20.7	236			16.6032	-2.83898	1.16501	2.43688	Roth 1984
Tapirira guianensis	Anacardiaceae	670	19	198			13.9509	-3.38384	2.79242	1.21179	Roth 1984
Didymopanax morototonii	Araliaceae	680	24	317			22.5576	-2.14511	0.268469	7.99016	Roth 1984
Licania rufescens	Rosaceae	680	15.8	137			9.82007	-4.9635	17.4938	0.283729	Roth 1984
Picramnia macrostachya	Simaroubaceae	680	18.5	188			13.4479	-3.61702	3.61538	1.00045	Roth 1984
Homalium racemosum	Salicaceae	700	19.15	202			14.8623	-3.46535	2.52907	1.3702	Roth 1984
Protium neglectum	Burseraceae	735	18.4	186			14.3734	-3.95161	3.81656	1.03538	Roth 1984
Mabea taquari	Euphorbiaceae	740	22.6	281			21.77	-2.63345	0.489809	5.37649	Roth 1984
Sloanea grandiflora	Elaeocarpaceae	780	21.3	249			20.3502	-3.13253	0.894562	3.50175	Roth 1984
Croton matourensis	Euphorbiaceae	800	22.6	281			23.5117	-2.84698	0.49067	5.80222	Roth 1984
Hirtella americana	Rosaceae	800	20.3	227			19.0421	-3.52423	1.41787	2.48559	Roth 1984
Licania alba	Rosaceae	800	22.6	281			23.5117	-2.84698	0.49067	5.80222	Roth 1984
Clarisia racemosa	Moraceae	850	20	220			19.6021	-3.86364	1.65868	2.32934	Roth 1984
Parinari rodolphii	Rosaceae	850	23.3333	299			26.5353	-2.84281	0.360973	7.8754	Roth 1984
Licania parvifructa	Rosaceae	900	13.5	100			9.48876	-9	84.013	0.107126	Roth 1984
Eschweilera odora	Lecythidaceae	930	18	178			17.3747	-5.22472	4.76433	1.09663	Roth 1984
Hymenolobium unknown	Fabaceae	1013	21.3	249			26.3385	-4.06827	0.899777	4.52143	Roth 1984
Cecropia sciadophylla	Moraceae	1034	16.9	157			17.0418	-6.58599	8.90782	0.739349	Roth 1984
Andira retusa	Fabaceae	1040	14	101			11.0645	-10.297	79.9622	0.128774	Roth 1984
Sloanea guianensis	Elaeocarpaceae	1050	17.5	168			18.5026	-6.25	6.36229	0.982351	Roth 1984
Eugenia anastomosans	Myrtaceae	1150	15.2	127			15.3468	-9.05512	25.5977	0.353747	Roth 1984
Inga scabriuscula	Fabaceae	1190	17.9	176			21.9251	-6.76136	5.05881	1.33655	Roth 1984
Licania hypoleuca	Rosaceae	1250	15.8	137			17.9679	-9.12409	17.5746	0.519165	Roth 1984
Parinari excelsa	Rosaceae	1340	15.775	137			19.2475	-9.78102	17.5873	0.556141	Roth 1984
Ecclinusa guianensis	Sapotaceae	310	13.7	170			5.56859	-1.82353	5.9386	0.307064	Roth 1984, Camargo and Marenco 2011
Protium decandrum	Burseraceae	621	7.5	200			13.0678	-3.105	2.65372	1.17005	Roth 1984, Camargo and Marenco 2011
Protea cynaroides	Proteaceae	18	71.5	1606	3981.61		3.05894	-0.011208	7.88596e-05	142.126	Brodribb et al. 2013
Persoonia lanceolata	Proteaceae	25	79.7	1996	8537.76		5.27361	-0.0125251	2.66606e-05	469.796	Brodribb et al. 2013
Prestonia muelleri	Proteaceae	27	67.7	1440	4147.36		4.11169	-0.01875	0.000136234	137.631	Brodribb et al. 2013
Placospermum coriaceum	Proteaceae	43	62.7	1235	7344.49		5.61125	-0.0348178	0.000294099	118.388	Brodribb et al. 2013
Sphalmium racemosum	Proteaceae	45	59.6	1116	4624		5.30733	-0.0403226	0.000487927	82.6406	Brodribb et al. 2013
Agastachys odorata	Proteaceae	46	60	1131	1576.09		5.49759	-0.040672	0.000456517	89.092	Brodribb et al. 2013
Synaphea petiolaris	Proteaceae	48	45.9	662	2540.16		3.36185	-0.0725076	0.00662844	10.9389	Brodribb et al. 2013
Protea repens	Proteaceae	58	61	1169	936.36		7.15789	-0.0496151	0.000387714	127.968	Brodribb et al. 2013
Synaphea spinulosa	Proteaceae	70	46	665	2125.21		4.92056	-0.105263	0.0064915	16.2155	Brodribb et al. 2013
Orites milliganii	Proteaceae	79	50.3	795	432.64		6.63234	-0.0993711	0.00266357	37.3074	Brodribb et al. 2013
alloxylon pinnatum	Proteaceae	98	39.3	485	992.25		5.02385	-0.202062	0.0314592	6.42298	Brodribb et al. 2013
Isopogon fletcheri	Proteaceae	100	41.3	536	2209		5.66339	-0.186567	0.0190966	9.76966	Brodribb et al. 2013
Leucospermum cordifolium	Proteaceae	101	40.5	515	2134.44		5.49644	-0.196117	0.0233161	8.4112	Brodribb et al. 2013
Hicksbeachia pilosa	Proteaceae	106	27.4	413	1568.16		4.62831	-0.256659	0.0702238	3.65486	Brodribb et al. 2013
Leucadendron pubescens	Proteaceae	115	41.7	546	1528.81		6.63076	-0.210623	0.0174294	12.0844	Brodribb et al. 2013
Lambertia inermis	Proteaceae	125	41.1	531	1156		7.00784	-0.235405	0.0200422	11.7454	Brodribb et al. 2013
Bellendena montana	Proteaceae	128	42.7	573	1011.24		7.7404	-0.223386	0.0137092	16.2945	Brodribb et al. 2013
Eidothea hardeniana	Proteaceae	129	29	462	789.61		6.29488	-0.279221	0.0401639	6.95204	Brodribb et al. 2013
Gevuina avellana	Proteaceae	129	32.3	328	767.29		4.47371	-0.393293	0.222189	1.77008	Brodribb et al. 2013
Telopea truncata	Proteaceae	129	27.8	425	761.76		5.7924	-0.303529	0.0609314	4.9815	Brodribb et al. 2013
Roupala pseudocordata	Proteaceae	131	37.3	437	285.61		6.04741	-0.299771	0.0530281	5.65306	Brodribb et al. 2013
Protea nitida	Proteaceae	133	38.9	475	1017.61		6.67126	-0.28	0.0349754	8.00562	Brodribb et al. 2013
Triunia montana	Proteaceae	137	33.7	357	998.56		5.16918	-0.383754	0.145579	2.63606	Brodribb et al. 2013
Carnarvonia araliifolia	Proteaceae	145	39	478	1664.64		7.31643	-0.303347	0.0339155	8.9442	Brodribb et al. 2013
Conospermum longifolium	Proteaceae	147	25.2	349	1082.41		5.42143	-0.421203	0.163086	2.5827	Brodribb et al. 2013
Embothrium coccineum	Proteaceae	161	30.7	296	894.01		5.03713	-0.543919	0.371395	1.46453	Brodribb et al. 2013
Lomatia tinctoria	Proteaceae	161	28	431	967.21		7.32495	-0.37355	0.0569012	6.56489	Brodribb et al. 2013
Banksia grandis	Proteaceae	170	31.9	320	484		5.74764	-0.53125	0.251711	2.11056	Brodribb et al. 2013
Darlingia ferruginea	Proteaceae	177	38.6	468	1004.89		8.73719	-0.378205	0.0377549	10.0174	Brodribb et al. 2013
Hollandaea sayeriana	Proteaceae	189	26.5	386	580.81		7.69942	-0.489637	0.0987868	4.95651	Brodribb et al. 2013
Neorites kevediana	Proteaceae	196	32	322	605.16		6.66463	-0.608696	0.244223	2.49238	Brodribb et al. 2013
Stenocarpus sinuatus	Proteaceae	196	31.3	308	501.76		6.37591	-0.636364	0.304899	2.08713	Brodribb et al. 2013
Cenarrhenes nitida	Proteaceae	210	33.5	353	772.84		7.82298	-0.594901	0.154444	3.85189	Brodribb et al. 2013
Xylomelum pyriforme	Proteaceae	227	33.8	359	625		8.59623	-0.632312	0.142081	4.45036	Brodribb et al. 2013
Helicia australasica	Proteaceae	231	30	283	484		6.90246	-0.816254	0.465746	1.75257	Brodribb et al. 2013
Grevillea hilliana	Proteaceae	246	26.1	375	475.24		9.72467	-0.656	0.114393	5.73464	Brodribb et al. 2013
Cardwellia sublimis	Proteaceae	248	25.3	352	441		9.20516	-0.704545	0.156877	4.49106	Brodribb et al. 2013
Opisthiolepis heterophylla	Proteaceae	250	20.5	231	432.64		6.10036	-1.08225	1.28379	0.843011	Brodribb et al. 2013
Athertonia diversifolia	Proteaceae	267	20.8	238	353.44		6.71029	-1.12185	1.1065	1.01387	Brodribb et al. 2013
Brabejum stellatifolium	Proteaceae	279	27.7	422	441		12.3927	-0.661137	0.0635784	10.3988	Brodribb et al. 2013
Megahertzia amplexicaulis	Proteaceae	303	24.4	327	299.29		10.4405	-0.926606	0.227006	4.08186	Brodribb et al. 2013
Orites diversifolia	Proteaceae	305	26.6	389	272.25		12.4875	-0.784062	0.0955235	8.20805	Brodribb et al. 2013
Buckinghamia celsissima	Proteaceae	312	23.3	298	361		9.80078	-1.04698	0.360843	2.90148	Brodribb et al. 2013
Floydia praealta	Proteaceae	326	26.3	380	265.69		13.0344	-0.857895	0.107442	7.98471	Brodribb et al. 2013
Catalepidia heyana	Proteaceae	340	24.2	322	404.01		11.5291	-1.0559	0.245454	4.30182	Brodribb et al. 2013
Lasjia whelanii	Proteaceae	359	25.6	360	392.04		13.594	-0.997222	0.14086	7.0795	Brodribb et al. 2013
Musgravea heterophylla	Proteaceae	444	23.1	293	299.29		13.6829	-1.51536	0.394233	3.84381	Brodribb et al. 2013
Austromuellera trinervia	Proteaceae	521	27	401	278.89		21.8715	-1.29925	0.0828977	15.673	Brodribb et al. 2013
Quercus pubescens	Fagaceae	481	18.27	215			10.8944	-2.23721	1.84571	1.21211	Bruschi et al. 2000
Cynara scolymus L	Asteraceae	117	28.1	523			6.46252	-0.223709	0.0216096	10.3523	Brutti et al. 2002
Neea altissima	Nyctaginaceae	110	24.5	330			3.83944	-0.333333	0.215396	1.54753	Camargo and Marenco 2011
Neea oppositifolia	Nyctaginaceae	150	22.5	278			4.40917	-0.539568	0.507883	1.06239	Camargo and Marenco 2011
Rinorea paniculata	Violaceae	175	22.5	278			5.14189	-0.629496	0.508254	1.23855	Camargo and Marenco 2011
Ferdidusa elliptica	Rubiaceae	205	22.55	280			6.06352	-0.732143	0.490816	1.49169	Camargo and Marenco 2011
Pouteria retinervis	Sapotaceae	212	17.5	168			3.76725	-1.2619	6.29173	0.200566	Camargo and Marenco 2011
Duroia kotchubaeoides	Rubiaceae	214	20	220			4.97642	-0.972727	1.63659	0.594361	Camargo and Marenco 2011
Couratari tauari	Lecythidaceae	224	15	124			2.93936	-1.80645	28.6769	0.0629932	Camargo and Marenco 2011
Anisophyllea manausensis	Cucurbitales	271	12.55	87			2.49563	-3.11494	168.339	0.018504	Camargo and Marenco 2011
Pouteria reticulata	Sapotaceae	278	20	220			6.45926	-1.26364	1.63881	0.771068	Camargo and Marenco 2011
Lecythis prancei	Lecythidaceae	281	11.7	75			2.23113	-3.74667	353.211	0.0106075	Camargo and Marenco 2011
Pouteria jariensis	Sapotaceae	285	15	124			3.73811	-2.29839	28.687	0.0801196	Camargo and Marenco 2011
Ouratea discophora	Ochnaceae	286	20.05	221			6.67452	-1.29412	1.60241	0.807609	Camargo and Marenco 2011
Antonia ovata	Gesneriaceae	288	15.05	125			3.80778	-2.304	27.5597	0.0836003	Camargo and Marenco 2011
Licaria chrysophylla	Lauraceae	314	10	55			1.82873	-5.70909	1660.99	0.00343717	Camargo and Marenco 2011
Eschweilera parviflora	Lecythidaceae	333	11.25	70			2.46741	-4.75714	498.277	0.00954719	Camargo and Marenco 2011
Licaria rodriguesii	Lauraceae	367	8.55	40			1.55471	-9.175	8129.2	0.00112865	Camargo and Marenco 2011
Jacaranda copaia	Bignoniaceae	390	17.5	168			6.91792	-2.32143	6.30672	0.368088	Camargo and Marenco 2011
Inga umbratica	Fabaceae	396	15	124			5.18973	-3.19355	28.7052	0.111253	Camargo and Marenco 2011
Eschweilera coriacea	Lecythidaceae	406	12.75	89			3.82192	-4.5618	150.236	0.0303642	Camargo and Marenco 2011
Myrcia magnoliifolia	Myrtaceae	406	20	220			9.41745	-1.84545	1.64325	1.12305	Camargo and Marenco 2011
Eschweilera apiculata	Lecythidaceae	442	14	108			5.04556	-4.09259	57.2055	0.0715419	Camargo and Marenco 2011
Licania adolphoduckei	Chrysobalanaceae	458	10.05	56			2.71451	-8.17857	1515.19	0.00539773	Camargo and Marenco 2011
Geissospermum argenteum	Apocynaceae	478	12.5	86			4.34673	-5.55814	178.238	0.0311837	Camargo and Marenco 2011
Minquartia guianensis	Olacaceae	519	10	55			3.0206	-9.43636	1656.26	0.0056974	Camargo and Marenco 2011
Scleronema micranthum	Malvaceae	526	15	124			6.88679	-4.24194	28.7265	0.147666	Camargo and Marenco 2011
Pouteria guianensis	Sapotaceae	540	10.6	62			3.54177	-8.70968	911.162	0.00955887	Camargo and Marenco 2011
Matayba arborescens	Sapindaceae	541	15	124			7.0824	-4.3629	28.729	0.151864	Camargo and Marenco 2011
Swartzia ingifolia	Fabaceae	544	15	124			7.12151	-4.3871	28.7295	0.152704	Camargo and Marenco 2011
Protium crassipetalum	Burseraceae	581	5.5	17			1.04634	-34.1765	569783	5.99815e-05	Camargo and Marenco 2011
Protium klugii	Burseraceae	589	10	55			3.42721	-10.7091	1654.65	0.00647212	Camargo and Marenco 2011
Astronium lecointei	Anacardiaceae	652	12.5	86			5.9237	-7.5814	178.151	0.042556	Camargo and Marenco 2011
Eschweilera bracteosa	Lecythidaceae	658	12.5	86			5.97803	-7.65116	178.148	0.0429484	Camargo and Marenco 2011
Qualea acuminata	Vochysiaceae	865	17.5	168			15.2708	-5.14881	6.34671	0.811256	Camargo and Marenco 2011
Larix kaempferi	Pinaceae	147		1464			22.5212	-0.10041	0.000128077	783.98	Chiba and Watanabe 1952
Ginkgo biloba	Ginkgoaceae	114	49.8		1056.25						Corneanu et al. 2004
Magnolia kobus	Magnoliales	450	25.6	360	475.24		17.0067	-1.25	0.14137	8.84204	Corneanu et al. 2004
Betula pubescens	Betulaceae	175	37.1	460	801	9.6	8.49198	-0.380435	0.0411426	9.24674	Wagner et al. 2000
Betula a	Betulaceae	178	34.1	367	513	8	6.89752	-0.485014	0.127032	3.81806	Wagner et al. 2000
Betula pubescens X a	Betulaceae	204	33.7	359	545	8.7	7.72905	-0.568245	0.141951	4.0031	Wagner et al. 2000
Betula pendula	Betulaceae	258	27.8	446	398	8.4	12.1136	-0.578475	0.0482059	12.0001	Wagner et al. 2000
Tradescantia zebrina	Commelinaceae	14	55	1425			2.11217	-0.00982456	0.000143233	68.5916	Eckerson 1908
Pelargonium peltatum	Geraniaceae	20	45.5	1090			2.30778	-0.0183486	0.000547112	33.5372	Eckerson 1908
Triticum sativum	Poaceae	24	81.5	2304			5.84199	-0.0104167	1.30179e-05	800.178	Eckerson 1908
Chrysanthemum frutescens	Asteraceae	25	57.5	1400			3.70223	-0.0178571	0.000156767	113.909	Eckerson 1908
Primula sinensis	Primulaceae	31	59	2132			6.97808	-0.0145403	1.92122e-05	756.829	Eckerson 1908
Pelargonium domesticum	Geraniaceae	39	46	1192			4.91402	-0.0327181	0.000350836	93.2575	Eckerson 1908
Begonia coccinea	Begoniaceae	40	42	957			4.04838	-0.0417973	0.00105074	39.7789	Eckerson 1908
Vicia faba var equina	Fabaceae	41	42.5	901			3.90709	-0.045505	0.00142023	32.0405	Eckerson 1908
Tulipa unknown	Liliaceae	44	64	1759			8.16605	-0.0250142	5.03228e-05	497.075	Eckerson 1908
Primula obconica	Primulaceae	47	39	1041			5.17108	-0.0451489	0.000690801	65.3574	Eckerson 1908
Cineraria cruenta	Asteraceae	55	40	848			4.93004	-0.0648585	0.0019253	33.6875	Eckerson 1908
Cyclamen latifolium	Primulaceae	68	45	1166			8.36473	-0.058319	0.000393263	148.295	Eckerson 1908
Lycopersicum esculentum	Solanaceae	71	30	507			3.80746	-0.140039	0.0251679	5.5642	Eckerson 1908
Oxalis bowiei	Oxalidaceae	77	28	462			3.76281	-0.166667	0.0400537	4.16108	Eckerson 1908
Fagopyrum esculentum	Polygonaceae	99	27	435			4.55313	-0.227586	0.0541709	4.20127	Eckerson 1908
Senecio petasitis	Asteraceae	106	44	1106			12.3402	-0.0958409	0.000514456	186.296	Eckerson 1908
Senecio mikanioides	Asteraceae	114	30	565			6.80118	-0.20177	0.0146923	13.733	Eckerson 1908
Ficus elastica	Moraceae	117	40	1131			13.9162	-0.103448	0.00046088	224.458	Eckerson 1908
Fuchsia speciosa	Onagraceae	121	39	858			10.9366	-0.141026	0.00182798	77.1485	Eckerson 1908
Tropaeolum majus	Tropaeolaceae	130	27	360			4.94691	-0.361111	0.139582	2.5871	Eckerson 1908
Coleus blumei	Lamiaceae	141	24	358			5.33451	-0.393855	0.143582	2.74306	Eckerson 1908
Cestrum elegans	Solanaceae	146	34	668			10.2778	-0.218563	0.00638499	34.2307	Eckerson 1908
Cucurbita pepo	Cucurbitaceae	149	20.5	242			3.8139	-0.615702	1.01527	0.606444	Eckerson 1908
Heliotropium peruvianum	Boraginaceae	149	21	280			4.41128	-0.532143	0.490007	1.08599	Eckerson 1908
Phaseolus vulgaris	Fabaceae	161	23	244			4.15431	-0.659836	0.974662	0.67699	Eckerson 1908
Impatiens sultani	Balsaminaceae	208	26	368			8.07657	-0.565217	0.125472	4.50474	Eckerson 1908
Euphorbia pulcherrima	Euphorbiaceae	233	26	388			9.53112	-0.600515	0.0964556	6.22583	Eckerson 1908
Salvia involucrata	Lamiaceae	263	20	251			6.96977	-1.04781	0.848462	1.23495	Eckerson 1908
Ficus repens	Moraceae	282	21	280			8.33029	-1.00714	0.491929	2.04733	Eckerson 1908
Abutilon unknown	Malvaceae	333	17	200			7.0315	-1.665	2.63984	0.630719	Eckerson 1908
Agropyron tsukushiense	Poaceae	38	54	286			1.15126	-0.132867	0.439292	0.302458	Kawamitsu et al. 1996
Bromus catharticus	Poaceae	41	58.4	335			1.45471	-0.122388	0.199303	0.614081	Kawamitsu et al. 1996
Eleusine coracana	Poaceae	48	32.3	102			0.518824	-0.470588	76.0511	0.00618779	Kawamitsu et al. 1996
Stenotaphrum secundatum	Poaceae	51	36.4	130			0.702501	-0.392308	22.6213	0.0173424	Kawamitsu et al. 1996
Arundinella hirta	Poaceae	62	46.6	213			1.39873	-0.29108	1.91747	0.151804	Kawamitsu et al. 1996
Paspalum delicatum	Poaceae	71	35.3	122			0.917695	-0.581967	31.0777	0.0187262	Kawamitsu et al. 1996
Coix lacryma-jobi var ma-yuen	Poaceae	77	51.4	259			2.11143	-0.297297	0.721899	0.411827	Kawamitsu et al. 1996
Panicum dichotomiflorum	Poaceae	99	35	120			1.25838	-0.825	33.759	0.0244379	Kawamitsu et al. 1996
Hymenachne indica	Poaceae	102	60.1	354			3.81917	-0.288136	0.151637	1.90017	Kawamitsu et al. 1996
Sorghum bicolor	Poaceae	104	40	157			1.72907	-0.66242	8.8127	0.0751666	Kawamitsu et al. 1996
Sorghum sudanense	Poaceae	106	31.5	97			1.08922	-1.09278	97.7738	0.0111767	Kawamitsu et al. 1996
Vetivera unknown	Poaceae	113	33.9	112			1.34052	-1.00893	47.6602	0.0211692	Kawamitsu et al. 1996
Sporobolus elongatus	Poaceae	114	33.2	108			1.30411	-1.05556	57.1592	0.0184669	Kawamitsu et al. 1996
Digitaria sanguinalis	Poaceae	119	41.2	167			2.10403	-0.712575	6.47418	0.110064	Kawamitsu et al. 1996
Panicum coloratum	Poaceae	119	35.6	124			1.56275	-0.959677	28.6597	0.0334853	Kawamitsu et al. 1996
Panicum antidotale	Poaceae	123	28.8	108			1.40698	-1.13889	57.1605	0.0199244	Kawamitsu et al. 1996
Echinochloa crus-galli	Poaceae	125	33.13	108			1.42984	-1.15741	57.1608	0.0202483	Kawamitsu et al. 1996
Paspalum distichum	Poaceae	130	34.4	116			1.59704	-1.12069	39.997	0.0280194	Kawamitsu et al. 1996
Eragrostis ferruginea	Poaceae	137	27.7	100			1.45101	-1.37	83.9697	0.0163154	Kawamitsu et al. 1996
Pennisetum alopecuroides	Poaceae	137	31.5	97			1.40751	-1.41237	97.7737	0.0144453	Kawamitsu et al. 1996
Zoysia japonica	Poaceae	155	24.2	77			1.2642	-2.01299	309.928	0.00649501	Kawamitsu et al. 1996
Phalaris arundinacea	Poaceae	173	27.8	101			1.8502	-1.71287	79.8995	0.0214378	Kawamitsu et al. 1996
Saccharum unknown	Poaceae	184	45.6	203			3.95046	-0.906404	2.444	0.370869	Kawamitsu et al. 1996
Saccharum officinarum	Poaceae	215	37.4	152			3.4573	-1.41447	10.3722	0.136372	Kawamitsu et al. 1996
Cynodon dactylon	Poaceae	216	21.6	61			1.39555	-3.54098	991.7	0.00357062	Kawamitsu et al. 1996
Miscanthus sinensis	Poaceae	228	33.3	109			2.63039	-2.09174	54.603	0.0383082	Kawamitsu et al. 1996
Imperata cylindrica	Poaceae	249	22.5	66			1.74029	-3.77273	668.907	0.00564014	Kawamitsu et al. 1996
Zoysia tenuifolia	Poaceae	301	20.3	54			1.72125	-5.57407	1820.64	0.0030616	Kawamitsu et al. 1996
Leptochloa chinensis	Poaceae	346	22.1	64			2.34415	-5.40625	779.259	0.00693768	Kawamitsu et al. 1996
Oryza sativa	Poaceae	465	23.1	64			3.14894	-7.26563	778.336	0.00933482	Kawamitsu et al. 1996
Zizania latifolia	Poaceae	559	16.4	35			2.07146	-15.9714	15737.8	0.00101484	Kawamitsu et al. 1996
Chloris gayana	Poaceae	603	18.7	46			2.93534	-13.1087	4030.11	0.00325269	Kawamitsu et al. 1996
Panicum bisulcatum	Poaceae	206	37.1	112			2.44225	-1.83929	47.6749	0.0385797	Kawamitsu et al. 1996, Taylor et al. 2012
Arundo donax	Poaceae	232	33.5	111			2.7255	-2.09009	49.8634	0.0419163	Kawamitsu et al. 1996, Taylor et al. 2012
Lycium shawii	Solanaceae	47	35.65	399			1.98558	-0.117794	0.0832026	1.41576	Fahmy et al. 1997
Cleome droserifolia	Capparidaceae	59	23.1	434			2.71007	-0.135945	0.054689	2.48578	Fahmy et al. 1997
Teucrium pilosum	Lamiaceae	67	22.4	276			1.95798	-0.242754	0.525268	0.462152	Fahmy et al. 1997
Gomphocarpus sinaicus	Asclepiadaceae	98	27.8	423			4.38322	-0.231678	0.0622909	3.7193	Fahmy et al. 1997
Moltkiopsis ciliata	Boraginaceae	100	32.8	338			3.57555	-0.295858	0.191035	1.54871	Fahmy et al. 1997
Acacia tortilis	Fabaceae	119	25	344			4.32858	-0.34593	0.175086	1.97578	Fahmy et al. 1997
Convolvulus lanatus	Convolvulaceae	123	25.3	352			4.57748	-0.349432	0.156117	2.23827	Fahmy et al. 1997
Launaea spinosa	Asteraceae	127	32.8	338			4.53847	-0.37574	0.191227	1.96489	Fahmy et al. 1997
Achillea fragrantissima	Asteraceae	174	22.2	272			5.00256	-0.639706	0.566743	1.12874	Fahmy et al. 1997
Ochradenus baccatus	Resedaceae	180	40.7	520			9.86619	-0.346154	0.0223234	15.5063	Fahmy et al. 1997
Seriphidiom herba-alba	Asteraceae	234	26.2	377			9.30187	-0.62069	0.111341	5.57466	Fahmy et al. 1997
Heliotropium arbainense	Boraginaceae	269	19.9	218			6.19426	-1.23394	1.71492	0.719534	Fahmy et al. 1997
Fagonia arabica	Zygophyllaceae	303	22.25	272			8.69311	-1.11397	0.56882	1.95839	Fahmy et al. 1997
Astragalus spinosus	Fabaceae	318	18.05	179			6.0132	-1.77654	4.59098	0.386962	Fahmy et al. 1997
Farsetia aegyptiaca	Brassicaceae	327	24.9	341			11.7412	-0.958944	0.184345	5.2019	Fahmy et al. 1997
Crotalaria aegyptiaca	Fabaceae	343	25.1	346			12.4909	-0.991329	0.171545	5.77884	Fahmy et al. 1997
Zilla spinosa	Brassicaceae	354	20.75	237			8.84864	-1.49367	1.13232	1.31913	Fahmy et al. 1997
Chrozophora obliqua	Euphorbiaceae	357	24.5	330			12.4002	-1.08182	0.21732	4.978	Fahmy et al. 1997
Schisandra propinqua subsp intermedia	Schisandraceae	27		2408			6.86492	-0.0112126	1.04514e-05	1072.83	Feild et al. 2011
Kadsura coccinea	Schisandraceae	41		4241			18.2411	-0.00966753	6.24815e-07	15472.6	Feild et al. 2011
Kadsura oblongifolia	Schisandraceae	44		2720			12.5956	-0.0161765	5.72064e-06	2827.74	Feild et al. 2011
Sarcandra glabra	Chloranthaceae	48		1559			7.89674	-0.030789	9.19873e-05	334.709	Feild et al. 2011
Chloranthus erectus	Chloranthaceae	50		1260			6.65285	-0.0396825	0.000266371	148.975	Feild et al. 2011
Illicium leiophyllum	Schisandraceae	50		1482			7.81983	-0.0337382	0.000118489	284.737	Feild et al. 2011
Illicium mexicanum	Schisandraceae	51		2055			11.0399	-0.0248175	2.31983e-05	1069.8	Feild et al. 2011
Schisandra arisanensis	Schisandraceae	52		2132			11.6739	-0.0243902	1.93149e-05	1262.77	Feild et al. 2011
Hedyosmum scabrum	Chloranthaceae	55		1594			9.24439	-0.0345044	8.24481e-05	418.498	Feild et al. 2011
Hedyosmum unknown	Chloranthaceae	56		1100			6.50556	-0.0509091	0.000525168	96.9387	Feild et al. 2011
Schisandra unknown	Schisandraceae	56		2403			14.15	-0.0233042	1.06485e-05	2188.5	Feild et al. 2011
Schisandra propinqua var propinqua	Schisandraceae	58		2324			14.1733	-0.024957	1.25859e-05	1982.92	Feild et al. 2011
Hedyosmum brenesii	Chloranthaceae	59		1237			7.70247	-0.047696	0.000292419	163.109	Feild et al. 2011
Illicium dunnianum	Schisandraceae	59		2130			13.2213	-0.0276995	1.944e-05	1424.88	Feild et al. 2011
Hedyosmum orientale	Chloranthaceae	61		1317			8.47487	-0.0463174	0.000213948	216.489	Feild et al. 2011
Illicium floridanum	Schisandraceae	62		1449			9.47177	-0.0427881	0.000132858	322.058	Feild et al. 2011
Ascarina philippinensis	Chloranthaceae	63		1948			12.9137	-0.0323409	3.03734e-05	1064.77	Feild et al. 2011
Hedyosmum arborescens	Chloranthaceae	63		1447			9.6105	-0.0435384	0.0001338	325.399	Feild et al. 2011
Hedyosmum translucidum	Chloranthaceae	63		1371			9.10834	-0.0459519	0.000175131	262.386	Feild et al. 2011
Illicium unknown	Schisandraceae	63		1571			10.4292	-0.0401018	8.87819e-05	451.689	Feild et al. 2011
Kadsura heteroclita	Schisandraceae	64		1891			12.7361	-0.0338445	3.52284e-05	960.718	Feild et al. 2011
Hedyosmum maximum	Chloranthaceae	65		1519			10.4043	-0.0427913	0.000105052	407.336	Feild et al. 2011
Trimenia neocaledonica	Trimeniaceae	65		1998			13.6598	-0.0325325	2.67813e-05	1214.75	Feild et al. 2011
Hedyosmum goudotianum	Chloranthaceae	66		1251			8.70885	-0.0527578	0.000276734	190.645	Feild et al. 2011
Cabomba caroliniana	Cabombaceae	67		500			3.54388	-0.134	0.0269718	4.96814	Feild et al. 2011
Kadsura anamosmum	Schisandraceae	68		1871			13.384	-0.0363442	3.71793e-05	977.539	Feild et al. 2011
Chloranthus japonicus	Chloranthaceae	69		1036			7.54494	-0.0666023	0.000709526	93.8687	Feild et al. 2011
Chloranthus serratus	Chloranthaceae	70		1072			7.91859	-0.0652985	0.000598382	109.125	Feild et al. 2011
Austrobaileya scandens	Austrobaileyaceae	71		1531			11.4476	-0.0463749	0.000101118	458.62	Feild et al. 2011
Hedyosmum bonplandianum	Chloranthaceae	72		1456			11.0427	-0.0494505	0.000129926	380.604	Feild et al. 2011
Illicium peninsulare	Schisandraceae	73		2524			19.3172	-0.0289223	8.37859e-06	3451.93	Feild et al. 2011
Illicium henryi	Schisandraceae	75		1402			11.076	-0.053495	0.000156956	340.827	Feild et al. 2011
Schisandra henryi	Schisandraceae	75		2359			18.5571	-0.0317931	1.17381e-05	2708.53	Feild et al. 2011
Ascarina lucida	Chloranthaceae	77		687			5.58955	-0.112082	0.00552072	20.302	Feild et al. 2011
Illicium parviflorum	Schisandraceae	82		1256			10.8501	-0.0652866	0.000271927	240.088	Feild et al. 2011
Schisandra chinensis	Schisandraceae	88		1558			14.4144	-0.0564827	9.2968e-05	607.55	Feild et al. 2011
Ascarina polystachya	Chloranthaceae	89		863			8.10419	-0.103129	0.00176999	58.265	Feild et al. 2011
Chloranthus spicatus	Chloranthaceae	90		1047			9.93223	-0.0859599	0.000674845	127.377	Feild et al. 2011
Hedyosmum angustifolium	Chloranthaceae	90		1291			12.2309	-0.0697134	0.000237384	293.674	Feild et al. 2011
Kadsura japonica	Schisandraceae	90		1898			17.9232	-0.0474183	3.47885e-05	1363.05	Feild et al. 2011
Kadsura longipedunculata	Schisandraceae	90		2420			22.789	-0.0371901	1.03816e-05	3582.31	Feild et al. 2011
Schisandra propinqua subsp sinensis	Schisandraceae	90		1998			18.8575	-0.045045	2.69404e-05	1672.03	Feild et al. 2011
Illicium angustisepalum	Schisandraceae	91		2720			25.8532	-0.0334559	5.80799e-06	5760.32	Feild et al. 2011
Illicium lanceolatum	Schisandraceae	92		1022			9.91063	-0.0900196	0.0007615	118.213	Feild et al. 2011
Illicium anisatum	Schisandraceae	94		1730			17.0712	-0.0543353	5.52407e-05	983.609	Feild et al. 2011
Hedyosmum nutans	Chloranthaceae	97		1113			11.3702	-0.0871518	0.000497934	175.027	Feild et al. 2011
Ascarina rubricaulis	Chloranthaceae	98		1154			11.907	-0.084922	0.000415801	204.237	Feild et al. 2011
Illicium oligandrum	Schisandraceae	106		1891			20.9948	-0.056055	3.55616e-05	1576.28	Feild et al. 2011
Chloranthus nervosus	Chloranthaceae	107		1043			11.751	-0.102589	0.000689298	148.831	Feild et al. 2011
Illicium majus	Schisandraceae	108		1021			11.6116	-0.105779	0.000766707	137.965	Feild et al. 2011
Hedyosmum cuatrecazanum	Chloranthaceae	111		1012			11.8275	-0.109684	0.000801605	136.83	Feild et al. 2011
Hedyosmum domingense	Chloranthaceae	114		1083			12.9907	-0.105263	0.000571872	184.068	Feild et al. 2011
Ascarina solmsiana var grandifolia	Chloranthaceae	118		806			10.0242	-0.146402	0.00249619	58.6502	Feild et al. 2011
Ascarina unknown	Chloranthaceae	118		665			8.27884	-0.177444	0.00651579	27.2329	Feild et al. 2011
Hedyosmum anisodorum	Chloranthaceae	118		1361			16.8609	-0.086701	0.000183265	473.092	Feild et al. 2011
Ascarina marquesensis	Chloranthaceae	121		1122			14.2745	-0.107843	0.000479857	224.74	Feild et al. 2011
Trimenia macurura	Trimeniaceae	126		744			9.88129	-0.169355	0.00372397	45.477	Feild et al. 2011
Illicium simonsii	Schisandraceae	129		1205			16.3249	-0.107054	0.000336634	318.013	Feild et al. 2011
Trimenia moorei	Trimeniaceae	130		879			12.0301	-0.147895	0.00162181	91.1915	Feild et al. 2011
Trimenia papuana	Trimeniaceae	131		781			10.7788	-0.167734	0.00292456	57.3535	Feild et al. 2011
Hedyosmum peruvianum	Chloranthaceae	144		906			13.7218	-0.15894	0.00139681	113.788	Feild et al. 2011
Hedyosmum racemosum	Chloranthaceae	144		1191			17.9943	-0.120907	0.000357566	338.138	Feild et al. 2011
Ascarina maheshwarii	Chloranthaceae	153		871			14.0138	-0.17566	0.00170146	103.241	Feild et al. 2011
Trimenia marquesensis	Trimeniaceae	156		1013			16.5936	-0.153998	0.000801967	192.025	Feild et al. 2011
Trimenia nukuhivensis	Trimeniaceae	161		964			16.2998	-0.167012	0.00102723	162.586	Feild et al. 2011
Amborella trichopoda	Amborellaceae	196		694			14.3018	-0.282421	0.00529915	53.2955	Feild et al. 2011
Trimenia weinmanniifolia	Trimeniaceae	203		790			16.8372	-0.256962	0.0027806	92.4125	Feild et al. 2011
Brasenia schreberi	Cabombaceae	258		505			13.7036	-0.510891	0.02595	19.6875	Feild et al. 2011
Victoria cruziana	Nymphaeaceae	303		407			12.976	-0.744472	0.0762338	9.76564	Feild et al. 2011
Nymphaea gigantea	Nymphaeaceae	379		150			6.00561	-2.52667	11.1005	0.227617	Feild et al. 2011
Nymphaea candida	Nymphaeaceae	484		301			15.3087	-1.60797	0.345159	4.65865	Feild et al. 2011
Euryale ferox	Nymphaeaceae	493		285			14.769	-1.72982	0.45321	3.81682	Feild et al. 2011
Nuphar polysepala	Nymphaeaceae	539		301			17.0315	-1.7907	0.345768	5.17891	Feild et al. 2011
Nymphaea odorata	Nymphaeaceae	677		215			15.2953	-3.14884	1.85309	1.69924	Feild et al. 2011
Nuphar advena	Nymphaeaceae	732		316			24.1834	-2.31646	0.2732	8.47897	Feild et al. 2011
Balanites aegyptiaca	Zygophyllaceae	32	24	317			1.07461	-0.100946	0.262582	0.384438	Gindel 1969
Eucalyptus maidenii	Myrtaceae	35	62.5	1227			4.54047	-0.0285249	0.000303446	94.0032	Gindel 1969
Eucalyptus camaldulensis	Myrtaceae	103	35.5	396			4.31297	-0.260101	0.0866167	3.0029	Gindel 1969
Acacia longifolia	Fabaceae	129	21.5	254			3.46638	-0.507874	0.796838	0.637362	Gindel 1969
Eucalyptus albens	Myrtaceae	140	31	302			4.47034	-0.463576	0.335753	1.3807	Gindel 1969
Eucalyptus melanophloia	Myrtaceae	148	26.5	357			5.58292	-0.414566	0.145642	2.84647	Gindel 1969
Myoporum serratum	Scrophulariaceae	150	30	283			4.48827	-0.530035	0.464621	1.14079	Gindel 1969
Eucalyptus melliodora	Myrtaceae	163	25	344			5.9237	-0.473837	0.175378	2.70181	Gindel 1969
Schinus molle	Anacardiaceae	167	25	337			5.9455	-0.495549	0.194365	2.54958	Gindel 1969
Eucalyptus maculata	Myrtaceae	195	40	503			10.3362	-0.387674	0.0263723	14.7	Gindel 1969
Eucalyptus cinerea	Myrtaceae	221	21	242			5.65096	-0.913223	1.01704	0.89792	Gindel 1969
Eucalyptus ficifolia	Myrtaceae	248	24.5	330			8.63265	-0.751515	0.21647	3.47168	Gindel 1969
Callistemon rigidus	Myrtaceae	256	32.5	332			8.96344	-0.771084	0.210102	3.67004	Gindel 1969
Pistacia atlantica	Anacardiaceae	267	24	317			8.9264	-0.842271	0.264711	3.18185	Gindel 1969
Eucalyptus staigeriana	Myrtaceae	268	38.5	466			13.1397	-0.575107	0.0387574	14.8387	Gindel 1969
Eucalyptus citriodora	Myrtaceae	275	24.75	337			9.76923	-0.816024	0.195141	4.18172	Gindel 1969
Eucalyptus sideroxylon	Myrtaceae	312	18	178			5.86727	-1.75281	4.72074	0.371299	Gindel 1969
Eucalyptus tessellaris	Myrtaceae	317	38	454			15.1247	-0.698238	0.0442515	15.7789	Gindel 1969
Eucalyptus blakelyi	Myrtaceae	339	19	198			7.08639	-1.71212	2.77591	0.616777	Gindel 1969
Prunus amygdalus	Rosaceae	344	29.5	478			17.2595	-0.719665	0.034286	20.9901	Gindel 1969
Acacia cyanophylla	Fabaceae	362	25.5	357			13.5934	-1.01401	0.146876	6.9038	Gindel 1969
Callistemon unkown	Myrtaceae	382	27.5	416			16.6856	-0.918269	0.0686131	13.3833	Gindel 1969
Pittosporum tobira	Pittosporaceae	392	20.5	231			9.54664	-1.69697	1.28794	1.31759	Gindel 1969
Melia azedarach	Meliaceae	399	17.5	168			7.07693	-2.375	6.30747	0.376537	Gindel 1969
Melaleuca styphelioides	Myrtaceae	483	22	266			13.5145	-1.81579	0.638928	2.84193	Gindel 1969
Pyrus malus	Rosaceae	489	23	291			14.956	-1.68041	0.408485	4.11377	Gindel 1969
Phillyrea media	Oleaceae	493	19.5	209			10.8548	-2.35885	2.12591	1.10957	Gindel 1969
Citrus sinensis	Rutaceae	631	20	220			14.5934	-2.86818	1.65107	1.73717	Gindel 1969
Citrus paradisi	Rutaceae	747	14	108			8.51046	-6.91667	57.2485	0.120818	Gindel 1969
Lepidozamia hopei	Zamiaceae	31	41.07			4.36					Haworth et al. 2011
Lepidozamia peroffskyana	Zamiaceae	33	35.81			4.46					Haworth et al. 2011
Cycas revoluta	Cycadaceae	52	31.76			6.44					Haworth et al. 2011
Macrozamia miquelii	Zamiaceae	63	28.55			7.38					Haworth et al. 2011
Dioon merolae	Zamiaceae	66	17.59			4.52					Haworth et al. 2011
Zamia floridana	Zamiaceae	73	21.45			6.56					Haworth et al. 2011
Asplenium cuspidatum	Aspleniaceae	41	58.3	1740			7.52981	-0.0235632	5.30927e-05	443.813	Hietz and Briones 1998
Polypodium puberulum	Polypodiaceae	47	56.1	1868			9.25761	-0.0251606	3.73035e-05	674.484	Hietz and Briones 1998
Phlebodium areolatum	Polypodiaceae	71	49	1447			10.8234	-0.049067	0.000133984	366.215	Hietz and Briones 1998
Pleopeltis mexicana	Polypodiaceae	75	50	1720			13.569	-0.0436047	5.6639e-05	769.869	Hietz and Briones 1998
Elaphoglossum petiolatum	Lomariopsidaceae	96	45.5	1408			14.2125	-0.0681818	0.000154188	442.198	Hietz and Briones 1998
Polypodium plebeium	Polypodiaceae	125	42.3	1196			15.7061	-0.104515	0.000349246	299.259	Hietz and Briones 1998
Elaphoglossum glaucum	Lomariopsidaceae	154	44.8	1471			23.6906	-0.104691	0.000125226	836.015	Hietz and Briones 1998
Dryopteris carthusiana	Dryopteridaceae	44	50.5	1202			5.58839	-0.0366057	0.000336739	108.706	Holland and Richardson 2009
Cornus canadensis	Cornaceae	118	25.7	363			4.52876	-0.325069	0.13385	2.4286	Holland and Richardson 2009
Betula papyrifera var cordifolia	Betulaceae	170	30.1	285			5.12081	-0.596491	0.448834	1.32898	Holland and Richardson 2009
Sorbus americana	Rosaceae	204	36.17	411			8.84298	-0.49635	0.072275	6.86753	Holland and Richardson 2009
Aristida adoensis	Poaceae	51		95			0.513421	-0.536842	108.506	0.00494759	Taylor et al. 2012
Aristida congesta	Poaceae	89		78			0.735546	-1.14103	290.677	0.00392541	Taylor et al. 2012
alloteropsis semialata subsp eckloniana	Poaceae	91		146			1.40719	-0.623288	12.6679	0.0492022	Taylor et al. 2012
Pennisetum clandestinum	Poaceae	92		129			1.25711	-0.713178	23.5181	0.0303247	Taylor et al. 2012
Aristida ternipes	Poaceae	93		91			0.896623	-1.02198	134.528	0.00759674	Taylor et al. 2012
Setaria verticillata	Poaceae	95		258			2.59424	-0.368217	0.736341	0.500063	Taylor et al. 2012
Cenchrus ciliaris	Poaceae	103		148			1.61439	-0.695946	11.8366	0.0587963	Taylor et al. 2012
Dichanthelium clandestinum	Poaceae	114		177			2.13628	-0.644068	4.84117	0.13304	Taylor et al. 2012
Oplismenus hirtellus	Poaceae	118		123			1.53715	-0.95935	29.8429	0.0321466	Taylor et al. 2012
Panicum miliaceum	Poaceae	129		92			1.25711	-1.40217	127.372	0.0110085	Taylor et al. 2012
Panicum virgatum	Poaceae	142		111			1.66919	-1.27928	49.8494	0.0256629	Taylor et al. 2012
Eriachne aristidea	Poaceae	152		97			1.56148	-1.56701	97.7736	0.0160269	Taylor et al. 2012
Andropogon gerardii	Poaceae	165		96			1.67745	-1.71875	102.969	0.0166919	Taylor et al. 2012
Buchloe dactyloides	Poaceae	165		66			1.15359	-2.5	669.425	0.00373455	Taylor et al. 2012
Entoplocamia aristulata	Poaceae	166		101			1.77541	-1.64356	79.899	0.0205705	Taylor et al. 2012
Heteropogon contortus	Poaceae	171		96			1.73838	-1.78125	102.969	0.0172989	Taylor et al. 2012
Sorghastrum nutans	Poaceae	179		114			2.16039	-1.57018	43.6364	0.0359831	Taylor et al. 2012
Danthonia decumbens	Poaceae	186		118			2.32343	-1.57627	36.7317	0.0429131	Taylor et al. 2012
Danthonia spicata	Poaceae	212		124			2.78214	-1.70968	28.675	0.0596227	Taylor et al. 2012
Sacciolepis africana	Poaceae	247		99			2.58822	-2.49495	88.2987	0.0282558	Taylor et al. 2012
Perotis patens	Poaceae	308		45			1.46794	-6.84444	4522.55	0.0015134	Taylor et al. 2012
Ischaemum afrum	Poaceae	317		103			3.45424	-3.07767	72.4577	0.0424754	Taylor et al. 2012
Hakonechloa macra	Poaceae	332		109			3.82762	-3.04587	54.6182	0.0557666	Taylor et al. 2012
Arundo formosana	Poaceae	371		84			3.29722	-4.41667	200.512	0.022027	Taylor et al. 2012
Muhlenbergia dubia	Poaceae	381		54			2.17816	-7.05556	1818.54	0.00387979	Taylor et al. 2012
Phragmites australis	Poaceae	516		48			2.62151	-10.75	3265.1	0.00329239	Taylor et al. 2012
Taxodium mucronatum	Cupressaceae	147	45.5	979		18.1	15.1242	-0.150153	0.000949649	158.114	Ma et al. 2005
Taxodium ascendens	Cupressaceae	192	40	779		20.2	15.7132	-0.24647	0.00297875	82.7427	Ma et al. 2005
Taxodium distichum	Cupressaceae	179	41.6	679			12.7901	-0.263623	0.00590086	44.6754	Ma et al. 2005, de Boer et al., 2016
Blechnum polypodioides	Blechnaceae	7	61	2135			1.58275	-0.00327869	1.89614e-05	172.914	Laval.le et al. 2007
Blechnum blechnoides	Blechnaceae	9	66	1814			1.72886	-0.00496141	4.28296e-05	115.841	Laval.le et al. 2007
Blechnum asplenioides	Blechnaceae	13	50	1041			1.43333	-0.012488	0.000687904	18.1537	Laval.le et al. 2007
Blechnum unilaterale	Blechnaceae	14	60	1649			2.44373	-0.00848999	6.90522e-05	122.95	Laval.le et al. 2007
Podocarpus lambertii	Podocarpaceae	158	39.3	684		9.8	11.3818	-0.230994	0.0056794	40.6723	Locosselli and Ceccantini 2012
Trillium kamtschaticum	Melanthiaceae	25	75.64	1797			4.74925	-0.0139121	4.50478e-05	308.829	Wang et al. 2014
Lilium distichum	Liliaceae	35	80	2011			7.42943	-0.0174043	2.57439e-05	676.055	Wang et al. 2014
Clintonia udensis	Liliaceae	41	71.98	1628			7.04707	-0.0251843	7.40065e-05	340.298	Wang et al. 2014
Carex bostrychostigma	Cyperaceae	43	43.12	584			2.65787	-0.0736301	0.0123962	5.93972	Wang et al. 2014
Gymnocarpium jessoense	Woodsiaceae	48	42.78	862			4.37499	-0.0556845	0.00177285	31.4095	Wang et al. 2014
Aconitum coreanum	Ranunculaceae	51	62.31	1220			6.57079	-0.0418033	0.000312968	133.571	Wang et al. 2014
Polygonatum odoratum	Asparagaceae	54	63.9	1283			7.31349	-0.0420889	0.000243518	172.837	Wang et al. 2014
Maianthemum japonicum	Asparagaceae	56	42.53	568			3.36523	-0.0985915	0.0142544	6.91658	Wang et al. 2014
Saussurea neoserrata	Asteraceae	56	43.63	598			3.54261	-0.0936455	0.0110223	8.49597	Wang et al. 2014
Aconitum kusnezoffii	Ranunculaceae	57	46.12	668			4.02686	-0.0853293	0.00634074	13.4573	Wang et al. 2014
Athyrium sinense	Woodsiaceae	57	39.55	737			4.44176	-0.0773406	0.00388055	19.9303	Wang et al. 2014
Actaea asiatica	Ranunculaceae	58	46.71	685			4.20136	-0.0846715	0.00559314	15.1385	Wang et al. 2014
Matteuccia struthiopteris	Onocleaceae	58	44.43	930			5.6992	-0.0623656	0.00121463	51.3454	Wang et al. 2014
Adiantum pedatum	Pteridaceae	61	27.85	366			2.36339	-0.166667	0.128162	1.30044	Wang et al. 2014
Corylus mandshurica	Betulaceae	61	32.19	326			2.1054	-0.187117	0.228527	0.818793	Wang et al. 2014
Lychnis cognata	Caryophyllaceae	61	44.83								Wang et al. 2014
Chrysanthemum oreastrum	Asteraceae	64	41.99	554			3.75036	-0.115523	0.0161556	7.15068	Wang et al. 2014
Saussurea tenerifolia	Asteraceae	64	38.83	474			3.20977	-0.135021	0.0352131	3.8344	Wang et al. 2014
Parasenecio komarovianus	Asteraceae	66	43.1	584			4.07624	-0.113014	0.0124156	9.10253	Wang et al. 2014
Athyrium multidentatum	Woodsiaceae	67	47.465	1062			7.51026	-0.0630885	0.0006268	100.652	Wang et al. 2014
Deutzia parviflora var amurensis	Hydrangeaceae	68	33.72	357			2.56951	-0.190476	0.145182	1.31198	Wang et al. 2014
Carex forficula	Cyperaceae	69	39.04	479			3.49647	-0.14405	0.0334237	4.30982	Wang et al. 2014
Caltha palustris	Ranunculaceae	70	51.875	845			6.24773	-0.0828402	0.00196262	42.2091	Wang et al. 2014
Rhodiola angusta	Crassulaceae	70	46.96	693			5.12714	-0.10101	0.00528313	19.1194	Wang et al. 2014
Eleutherococcus sessiliflorus	Araliaceae	72	26.88	397			3.02472	-0.18136	0.085414	2.12331	Wang et al. 2014
Viburnum burejaeticum	Adoxaceae	72	39.745	496			3.77738	-0.145161	0.0280842	5.16879	Wang et al. 2014
Plagiorhegma dubium	Berberidaceae	73	35.67	400			3.08979	-0.1825	0.0822646	2.21845	Wang et al. 2014
Trollius japonicus	Ranunculaceae	74	53.165	888			6.93812	-0.0833333	0.00153248	54.3781	Wang et al. 2014
Papaver radicatum var pseudoradicatum	Papaveraceae	77	40.4	513			4.17721	-0.150097	0.0237398	6.3226	Wang et al. 2014
Synurus deltoides	Asteraceae	77	40.61	518			4.21782	-0.148649	0.0226171	6.5724	Wang et al. 2014
Dryopteris crassirhizoma	Dryopteridaceae	79	51.56	1253			10.4307	-0.0630487	0.000275068	229.212	Wang et al. 2014
Adenophora divaricata	Campanulaceae	80	36.82	426			3.60511	-0.187793	0.0600781	3.12582	Wang et al. 2014
Circaea cordata	Onagraceae	80	29.47	477			4.03572	-0.167715	0.0341503	4.91108	Wang et al. 2014
Dryopteris expansa	Dryopteridaceae	80	48.36	1102			9.29579	-0.0725953	0.000522061	139.055	Wang et al. 2014
Galium aparine	Rubiaceae	80	45.99	664			5.61283	-0.120482	0.00654556	18.4067	Wang et al. 2014
Prethes tatarinowii	Compositae	80	26.25	379			3.20808	-0.211082	0.107736	1.95925	Wang et al. 2014
Doellingeria scabra	Asteraceae	82	41.41	539			4.6726	-0.152134	0.0185509	8.20089	Wang et al. 2014
Athyrium melanolepis	Woodsiaceae	82	49.74	1166			10.0771	-0.0703259	0.000394025	178.481	Wang et al. 2014
Actinidia arguta	Actinidiaceae	84	29.57	481			4.27247	-0.174636	0.0327623	5.3304	Wang et al. 2014
Eleutherococcus senticosus	Araliaceae	88	29.87	491			4.56821	-0.179226	0.0295689	6.0613	Wang et al. 2014
Parasenecio hastatus	Asteraceae	88	42.49	567			5.27319	-0.155203	0.0144108	10.7699	Wang et al. 2014
Osmundastrum cinnamomeum	Osmundaceae	89	55.94	1475			13.8064	-0.060339	0.000122154	493.959	Wang et al. 2014
Prinsepia sinensis	Rosaceae	89	39.35	486			4.57306	-0.183128	0.0311216	5.88425	Wang et al. 2014
Artemisia keiskeana	Compositae	92	27.5	416			4.04754	-0.221154	0.0676861	3.26735	Wang et al. 2014
Ostericum grosseserratum	Apiaceae	92	34.72	379			3.68829	-0.242744	0.107791	2.25199	Wang et al. 2014
Onoclea sensibilis	Onocleaceae	93	45.5	976			9.56929	-0.0952869	0.000958306	99.4327	Wang et al. 2014
Philadelphus schrenkii	Hydrangeaceae	96	30.03	283			2.87512	-0.339223	0.463872	0.731285	Wang et al. 2014
Saxifraga stolonifera	Saxifragaceae	96	48.35	734			7.43774	-0.13079	0.00397377	32.9134	Wang et al. 2014
Solidago virgaurea	Asteraceae	96	33.43	351			3.56457	-0.273504	0.158185	1.72901	Wang et al. 2014
Larix gmelinii	Pinaceae	98	60.18	1706			17.5459	-0.0574443	5.92691e-05	969.211	Wang et al. 2014
Adenophora remotiflora	Campanulaceae	98	45.57	652			6.74711	-0.150307	0.0071795	20.9355	Wang et al. 2014
Clematis koreana	Ranunculaceae	104	31.57	313			3.44379	-0.332268	0.280474	1.18467	Wang et al. 2014
Polemonium caeruleum	Polemoniaceae	104	33.66	356			3.91585	-0.292135	0.14744	1.98138	Wang et al. 2014
Ribes komarovii	Grossulariaceae	104	16.96	158			1.74008	-0.658228	8.53747	0.0770987	Wang et al. 2014
Picea koraiensis	Pinaceae	105	46.46	1017			11.2471	-0.103245	0.000781581	132.097	Wang et al. 2014
Ribes mandshuricum	Grossulariaceae	105	23.63	307			3.41031	-0.34202	0.308959	1.10701	Wang et al. 2014
Aegopodium alpestre	Apiaceae	106	35.02	385			4.31529	-0.275325	0.0997166	2.76107	Wang et al. 2014
Artemisia stolonifera	Asteraceae	108	30.59	294			3.35931	-0.367347	0.383547	0.957763	Wang et al. 2014
Phellodendron amurense	Rutaceae	110	41.7	546			6.3435	-0.201465	0.0174239	11.5626	Wang et al. 2014
Ribes burejense	Grossulariaceae	112	24.19	322			3.81453	-0.347826	0.243506	1.42841	Wang et al. 2014
Caulophyllum robustum	Berberidaceae	114	46.09	667			8.02342	-0.170915	0.00641687	26.6352	Wang et al. 2014
Euonymus phellomanus	Celastraceae	114	29.36	474			5.70931	-0.240506	0.0353089	6.8115	Wang et al. 2014
Euphorbia pekinensis	Euphorbiaceae	114	22.66	282			3.40113	-0.404255	0.472402	0.855744	Wang et al. 2014
Asyneuma japonicum	Campanulaceae	116	34.15	366			4.4889	-0.31694	0.128449	2.46744	Wang et al. 2014
Enemion raddeanum	Ranunculaceae	116	26.19	377			4.62346	-0.307692	0.11079	2.77726	Wang et al. 2014
Carex pilosa	Cyperaceae	117	41.3767	538			6.64717	-0.217472	0.0187646	11.5895	Wang et al. 2014
Ribes triste	Grossulariaceae	118	27.51	416			5.18805	-0.283654	0.067769	4.1856	Wang et al. 2014
Sorbus pohuashanensis	Rosaceae	118	35.48	395			4.92688	-0.298734	0.087776	3.40337	Wang et al. 2014
Tilia mandshurica	Malvaceae	118	26.49	386			4.81493	-0.305699	0.0984841	3.10405	Wang et al. 2014
Abies fabri	Pinaceae	119	46.69	1027			12.8603	-0.115871	0.000745623	155.402	Wang et al. 2014
Brachybotrys paridiformis	Boraginaceae	121	21.15	246			3.14957	-0.49187	0.934792	0.526181	Wang et al. 2014
Euonymus alatus	Celastraceae	121	32.545	333			4.26076	-0.363363	0.205959	1.76425	Wang et al. 2014
Picea jezoensis	Pinaceae	121	45.685	984			12.5313	-0.122967	0.000923059	133.217	Wang et al. 2014
Cimicifuga dahurica	Ranunculaceae	124	32.74	337			4.41845	-0.367953	0.194056	1.89612	Wang et al. 2014
Lactuca sativa	Asteraceae	124	29.65	483			6.32582	-0.256729	0.0321615	7.98249	Wang et al. 2014
Adenocaulon himalaicum	Asteraceae	128	25.97	371			5.01943	-0.345013	0.120092	2.87291	Wang et al. 2014
Angelica gigas	Apiaceae	128	33.09	344			4.65509	-0.372093	0.175146	2.12448	Wang et al. 2014
Lamium barbatum	Lamiaceae	128	26.71	392			5.30269	-0.326531	0.0912226	3.57949	Wang et al. 2014
Pimpinella brachycarpa	Apiaceae	128	26.51	386			5.22177	-0.331606	0.0985267	3.36565	Wang et al. 2014
Pinus koraiensis	Pinaceae	129	52.98	1323			17.9073	-0.0975057	0.00021139	461.26	Wang et al. 2014
Abies nephrolepis	Pinaceae	132	49.62	1160			16.083	-0.113793	0.00040708	279.535	Wang et al. 2014
Aconitum mothum	Ranunculaceae	133	40.02	503			7.06294	-0.264414	0.026278	10.0622	Wang et al. 2014
Crataegus pinnatifida	Rosaceae	134	42.63	571			8.07342	-0.234676	0.0139561	16.8153	Wang et al. 2014
Maackia amurensis	Leguminosae	134	17.905	176			2.49637	-0.761364	4.98165	0.152834	Wang et al. 2014
Ribes komarovii	Grossulariaceae	134	25.65	362			5.12693	-0.370166	0.135794	2.72593	Wang et al. 2014
Silene jenisseensis	Caryophyllaceae	134	38.79								Wang et al. 2014
Geranium wilfordii	Geraniaceae	136	48.52	740			10.6038	-0.183784	0.0038288	48.0004	Wang et al. 2014
Filipendula intermedia	Rosaceae	137	31.01	302			4.37478	-0.453642	0.335721	1.35125	Wang et al. 2014
Padus maackii	Rosaceae	138	26.19	377			5.49759	-0.366048	0.110893	3.30092	Wang et al. 2014
Carex siderosticta	Cyperaceae	140	51.255	825			12.1587	-0.169697	0.00222704	76.1985	Wang et al. 2014
Sanicula rubriflora	Apiaceae	140	21.215	247			3.65789	-0.566802	0.916472	0.61846	Wang et al. 2014
Solidago pacifica	Asteraceae	142	31.045	303			4.54901	-0.468647	0.330277	1.41895	Wang et al. 2014
Angelica cartilaginomarginata	Apiaceae	144	37.45	441			6.70587	-0.326531	0.0507028	6.44009	Wang et al. 2014
Urtica angustifolia	Urticaceae	144	18.21	182			2.77369	-0.791209	4.21407	0.187754	Wang et al. 2014
Abies holophylla	Pinaceae	149	77.48	2829			43.5791	-0.0526688	4.87064e-06	10813.5	Wang et al. 2014
Acer barbinerve	Sapindaceae	154	21.34	250			4.07159	-0.616	0.863145	0.713669	Wang et al. 2014
Poa alpina	Poaceae	154	37.65	139			2.26613	-1.10791	16.2024	0.0683797	Wang et al. 2014
Tilia amurensis	Malvaceae	163	31.61	314			5.40868	-0.519108	0.276594	1.87679	Wang et al. 2014
Betula ermanii	Betulaceae	164	35.72	401			6.94359	-0.408978	0.0815793	5.01325	Wang et al. 2014
Sorbaria sorbifolia	Rosaceae	170	31.25	307			5.51487	-0.553746	0.309624	1.78845	Wang et al. 2014
Oxalis corniculata	Oxalidaceae	172	24.95	342			6.21341	-0.502924	0.18062	2.78444	Wang et al. 2014
Lonicera caerulea	Caprifoliaceae	175	22.48	278			5.14189	-0.629496	0.508254	1.23855	Wang et al. 2014
Pterocarya stenoptera	Juglandaceae	175	26.44	384			7.09459	-0.455729	0.101321	4.4979	Wang et al. 2014
Filipendula palmata	Rosaceae	178	24.08	319			5.99846	-0.557994	0.255746	2.18183	Wang et al. 2014
Cicuta virosa	Apiaceae	183	26.66	391			7.5522	-0.468031	0.0926168	5.05341	Wang et al. 2014
Malus baccata	Rosaceae	185	34.43	372			7.26492	-0.497312	0.118769	4.18723	Wang et al. 2014
Athyrium niponicum	Athyriaceae	188	49.42	1151			22.6431	-0.163336	0.000426413	383.047	Wang et al. 2014
Bupleurum euphorbioides	Apiaceae	188	16.8	155			3.08345	-1.2129	9.4047	0.128968	Wang et al. 2014
Lonicera maackii	Caprifoliaceae	188	22.78	285			5.66128	-0.659649	0.449078	1.4689	Wang et al. 2014
alnus hirsuta	Betulaceae	191	24.92	341			6.87701	-0.560117	0.18341	3.05391	Wang et al. 2014
Campanula punctata	Campanulaceae	191	19.15	202			4.08025	-0.945545	2.50535	0.377409	Wang et al. 2014
Chrysosplenium lectus-cochleae	Saxifragaceae	191	41.75	548			11.0256	-0.34854	0.0171967	20.2678	Wang et al. 2014
Angelica anomala	Apiaceae	195	31.83	318			6.54869	-0.613208	0.259939	2.35905	Wang et al. 2014
Cardamine leucantha	Brassicaceae	203	11.83	77			1.65533	-2.63636	309.847	0.00850859	Wang et al. 2014
Meehania urticifolia	Lamiaceae	203	26.24	379			8.11785	-0.53562	0.108299	4.94576	Wang et al. 2014
Geranium platyanthum	Geraniaceae	207	26.26	379			8.27706	-0.546174	0.108317	5.04236	Wang et al. 2014
Juglans mandshurica	Juglandaceae	214	34.69	378			8.53314	-0.566138	0.109787	5.15669	Wang et al. 2014
Aruncus sylvester	Rosaceae	217	16.24	145			3.32901	-1.49655	13.1264	0.114011	Wang et al. 2014
Populus cathayana	Salicaceae	218	26.88	397			9.12648	-0.549118	0.0859723	6.38715	Wang et al. 2014
Vaccinium uliginosum	Ericaceae	220	26.035	373			8.65574	-0.589812	0.117358	5.02573	Wang et al. 2014
Halenia corniculata	Gentianaceae	221	24.35	326			7.60401	-0.677914	0.229831	2.94963	Wang et al. 2014
Pyrrosia petiolosa	Polypodiaceae	226	32.675	503			11.9682	-0.449304	0.0264196	17.0065	Wang et al. 2014
Populus davidiana	Salicaceae	233	28.65	387			9.50669	-0.602067	0.0977053	6.16207	Wang et al. 2014
Betula platyphylla	Betulaceae	237	34.98	384			9.59446	-0.617188	0.10159	6.07525	Wang et al. 2014
Lonicera praeflorens	Caprifoliaceae	247	21.23	248			6.46936	-0.995968	0.900577	1.10592	Wang et al. 2014
Rhamnus parvifolia	Rhamnaceae	247	24.52	331			8.62394	-0.746224	0.213219	3.4998	Wang et al. 2014
Populus koreana	Salicaceae	248	32.46	331			8.65868	-0.749245	0.213227	3.51384	Wang et al. 2014
Pyrola asarifolia	Ericaceae	255	29.39	475			12.7466	-0.536842	0.0352079	15.2478	Wang et al. 2014
Aquilegia oxysepala	Ranunculaceae	262	30.025	283			7.82467	-0.925795	0.466177	1.98593	Wang et al. 2014
Fragaria vesca	Rosaceae	262	17.17	162			4.48764	-1.61728	7.54956	0.214222	Wang et al. 2014
Acer pseudosieboldianum	Sapindaceae	263	14.1	109			3.03348	-2.41284	54.6081	0.0441847	Wang et al. 2014
Isodon excisus	Lamiaceae	263	18.79	194			5.39183	-1.35567	3.06946	0.441664	Wang et al. 2014
Saposhnikovia divaricata	Apiaceae	263	27.1	404			11.1914	-0.65099	0.0789542	8.24516	Wang et al. 2014
Isodon japonicus	Lamiaceae	265	15.91	139			3.8959	-1.90647	16.2177	0.117555	Wang et al. 2014
Hedysarum vicioides	Fabaceae	267	31.28	307			8.64619	-0.869707	0.310616	2.79994	Wang et al. 2014
Spiraea chamaedryfolia	Rosaceae	271	15.45	131			3.75511	-2.0687	21.8051	0.0948725	Wang et al. 2014
Acer mandshuricum	Sapindaceae	295	16.09	142			4.42921	-2.07746	14.5814	0.142473	Wang et al. 2014
Saussurea alpina	Asteraceae	299	27.77	424			13.3368	-0.705189	0.0621568	11.3453	Wang et al. 2014
Acer pictum	Sapindaceae	300	18.88	196			6.21089	-1.53061	2.91816	0.524513	Wang et al. 2014
Spiraea pubescens	Rosaceae	330	12.67	88			3.07289	-3.75	158.979	0.023588	Wang et al. 2014
Rhododendron aureum	Ericaceae	331	26.77	394			13.7166	-0.840102	0.0897343	9.3621	Wang et al. 2014
Fraxinus mandshurica	Oleaceae	390	26.675	391			16.0174	-0.997442	0.0934586	10.6726	Wang et al. 2014
Ulmus davidiana var japonica	Ulmaceae	444	29.12	394			18.3506	-1.1269	0.0901814	12.496	Wang et al. 2014
Padus avium	Rosaceae	479	16.05	142			7.1806	-3.37324	14.6057	0.230954	Wang et al. 2014
Acer triflorum	Sapindaceae	503	15.03	124			6.58678	-4.05645	28.7228	0.141228	Wang et al. 2014
Quercus mongolica	Fagaceae	602	21.115	245			15.4968	-2.45714	0.965378	2.54526	Wang et al. 2014
Pinus edulis	Pinaceae	90	21.48	250			2.38178	-0.36	0.861742	0.417759	Mitton et al. 1998
Quercus suber	Fagaceae	553	21.88	271			15.7439	-2.04059	0.583457	3.49742	Nóbrega and Pereira 1992
Betula papyrifera Marsh	Betulaceae	168		306			5.43249	-0.54902	0.314688	1.74465	Pyakurel and Wang 2014
Tsuga heterophylla	Pinaceae	189	24.65								Richardson et al. 2001
Blechnum occidentale	Blechnaceae	6	44	1244			0.79083	-0.00482315	0.000282077	17.0987	Rolleri et al. 2012
Blechnum gracile	Blechnaceae	16	58	1503			2.54542	-0.0106454	0.000109783	96.9675	Rolleri et al. 2012
Blechnum meridense	Blechnaceae	18	75	2945			5.60124	-0.00611205	3.81427e-06	1602.42	Rolleri et al. 2012
Blechnum glandulosum	Blechnaceae	20	57	1656			3.50376	-0.0120773	6.7686e-05	178.431	Rolleri et al. 2012
Blechnum lanceola	Blechnaceae	20	50	1139			2.41138	-0.0175593	0.000439179	39.982	Rolleri et al. 2012
Blechnum australe	Blechnaceae	24	52.5	1258			3.19456	-0.0190779	0.00026745	71.3327	Rolleri et al. 2012
Blechnum laevigatum	Blechnaceae	24	54	806			2.04809	-0.0297767	0.002474	12.0358	Rolleri et al. 2012
Blechnum arcuatum	Blechnaceae	28	55	1469			4.34926	-0.0190606	0.00012334	154.537	Rolleri et al. 2012
Diospyros ferruginescens	Ebenaceae	27	26.6667	395			1.12977	-0.0683544	0.0874216	0.781894	Russo et al. 2010
Rinorea bengalensis	Violaceae	58	26.25	351			2.15532	-0.165242	0.157952	1.04615	Russo et al. 2010
Aporosa hosei	Phyllanthaceae	80	39.375	490			4.14545	-0.163265	0.0298581	5.46804	Russo et al. 2010
Palaquium dasyphyllum	Sapotaceae	86	23.9583	317			2.88505	-0.271293	0.263071	1.03126	Russo et al. 2010
Macaranga lamellata	Euphorbiaceae	89	21.6667	259			2.44003	-0.343629	0.72213	0.475856	Russo et al. 2010
Palaquium cryptocariifolium	Sapotaceae	91	19.7917	215			2.07146	-0.423256	1.83105	0.231154	Russo et al. 2010
Polyalthia sarawakensis	Annonaceae	96	32.2917	331			3.36185	-0.29003	0.212058	1.36769	Russo et al. 2010
Rinorea lanceolata	Violaceae	96	27.7083	422			4.28386	-0.227488	0.0630256	3.60946	Russo et al. 2010
Calophyllum gracilipes	Clusiaceae	104	26.6667	390			4.28892	-0.266667	0.0934845	2.85252	Russo et al. 2010
Macaranga umbrosa	Euphorbiaceae	105	22.7083	282			3.13309	-0.37234	0.472276	0.788396	Russo et al. 2010
Calophyllum ferrugineum	Clusiaceae	139	28.3333	444			6.51776	-0.313063	0.0490032	6.38863	Russo et al. 2010
Dipterocarpus kunstleri	Dipterocarpaceae	139	24.1667	321			4.71699	-0.433022	0.247552	1.74921	Russo et al. 2010
Dryobalanops aromatica	Dipterocarpaceae	160	17.0833	161			2.72635	-0.993789	7.77689	0.127787	Russo et al. 2010
Polyalthia rumphii	Annonaceae	164	17.6523	171			2.96767	-0.959064	5.7556	0.166631	Russo et al. 2010
Shorea laxa	Dipterocarpaceae	177	16.6667	151			2.82853	-1.17219	10.7155	0.109391	Russo et al. 2010
Dipterocarpus globosus	Dipterocarpaceae	179	19.5833	210			3.97557	-0.852381	2.06312	0.413152	Russo et al. 2010
Dryobalanops lanceolata	Dipterocarpaceae	180	18.3333	184			3.50376	-0.978261	3.99243	0.245029	Russo et al. 2010
Dipterocarpus confertus	Dipterocarpaceae	188	21.0787	242			4.80945	-0.77686	1.01623	0.764453	Russo et al. 2010
Diospyros decipiens	Ebenaceae	189	22.0833	268			5.35284	-0.705224	0.610517	1.15513	Russo et al. 2010
Dacryodes expansa	Burseraceae	227	14.375	111			2.66685	-2.04505	49.8626	0.0410136	Russo et al. 2010
Shorea inappendiculata	Dipterocarpaceae	264	16.4583	148			4.13195	-1.78378	11.8558	0.150457	Russo et al. 2010
Dacryodes rostrata	Burseraceae	271	17.9167	175			5.01279	-1.54857	5.13569	0.301531	Russo et al. 2010
Polyalthia clavigera	Annonaceae	324	16.875	154			5.27319	-2.1039	9.7284	0.216263	Russo et al. 2010
Syzygium grande	Myrtaceae	329	17.7083	170			5.90875	-1.93529	5.94014	0.325799	Russo et al. 2010
Aporosa sarawakensis	Phyllanthaceae	335	17.5	169			5.98087	-1.98225	6.11815	0.323995	Russo et al. 2010
Diospyros pendula	Ebenaceae	370	20.698	235			9.16887	-1.57447	1.18165	1.33243	Russo et al. 2010
Syzygium kingii	Myrtaceae	380	16.0417	140			5.62126	-2.71429	15.6631	0.173292	Russo et al. 2010
Shorea patoiensis	Dipterocarpaceae	387	14.1878	111			4.54174	-3.48649	49.8874	0.0698871	Russo et al. 2010
Paphiopedilum harrisonianum	Orchidaceae	20	81	3881			8.18958	-0.00515331	9.62493e-07	5354.13	Rutter and Wilmer 1979
Paphiopedilum venustum	Orchidaceae	26	67	2789			7.65319	-0.00932234	5.01887e-06	1857.46	Rutter and Wilmer 1979
Paphiopedilum aureum	Orchidaceae	30	77	3689			11.6536	-0.00813229	1.24533e-06	6530.24	Rutter and Wilmer 1979
Paphiopedilum insigne	Orchidaceae	46	56.5	2263			10.9659	-0.020327	1.43238e-05	1419.11	Rutter and Wilmer 1979
Carex stans	Cyperaceae	87	26.8	380			3.49742	-0.228947	0.106359	2.1526	Stenstrom et al. 2002
Carex lugens	Cyperaceae	104	27.2	378			4.15727	-0.275132	0.109278	2.51772	Stenstrom et al. 2002
Carex ensifolia	Cyperaceae	135	27.7	385			5.49222	-0.350649	0.0998414	3.51206	Stenstrom et al. 2002
Carex bigelowii	Cyperaceae	177	26.7	392			7.32421	-0.451531	0.0914194	4.93911	Stenstrom et al. 2002
Pinus roxburghii	Pinaceae	51	47.31	959		7.63	5.16918	-0.0531804	0.00104114	51.0791	Tiwari et al. 2013
Sequoia sempervirens	Cupressaceae	90	34.45	381			3.62728	-0.23622	0.104985	2.25004	Toral. et al. 2010
Kobresia humilis	Cyperaceae	256	29.3	475			12.7962	-0.538947	0.0352098	15.3067	Zhang et al. 2012
Thalictrum alpinum	Ranunculaceae	297	25.11	370			11.572	-0.802703	0.122571	6.54888	Zhang et al. 2012
Microlepia platyphylla	Dennstaedtiaceae	15	52.99	1323			2.10107	-0.0113379	0.00020764	54.6035	Zhang et al. 2014
Asplenium antrophyoides	Aspleniaceae	18	63.84	1921			3.65768	-0.00937012	3.22286e-05	290.739	Zhang et al. 2014
Lepidogrammitis rostrata	Polypodiaceae	18	50.31	1193			2.27331	-0.015088	0.00034833	43.3153	Zhang et al. 2014
Microsorum punctatum	Polypodiaceae	19	52.04	1276			2.56613	-0.0148903	0.000248934	59.8162	Zhang et al. 2014
Colysis henryi	Polypodiaceae	22	51.67	1258			2.92879	-0.0174881	0.000267369	65.4079	Zhang et al. 2014
Asplenium nidus	Aspleniaceae	26	44.8	946			2.60333	-0.0274841	0.00111146	24.728	Zhang et al. 2014
Colysis pedunculata	Polypodiaceae	26	55.07	1429			3.92956	-0.0181945	0.000141529	128.557	Zhang et al. 2014
Colysis hemionitidea	Polypodiaceae	28	56.44	1501			4.44376	-0.0186542	0.000110753	168.43	Zhang et al. 2014
Bolbitis heteroclita	Dryopteridaceae	31	47.55	1065			3.49267	-0.029108	0.000615232	47.3122	Zhang et al. 2014
Tectaria fauriei	Tectariaceae	33	51.58	1254			4.37563	-0.0263158	0.000272105	96.7121	Zhang et al. 2014
Microsorum fortunei	Polypodiaceae	37	49.35	1148			4.49101	-0.03223	0.000423222	76.1539	Zhang et al. 2014
Leptochilus macrophyllus	Polypodiaceae	39	42.67	858			3.53986	-0.0454545	0.00181287	25.0733	Zhang et al. 2014
Pyrrosia drakeana	Polypodiaceae	41	41.35	806			3.49594	-0.0508685	0.00247801	20.528	Zhang et al. 2014
Egenolfia sinensis	Dryopteridaceae	45	41.82	824			3.92175	-0.0546117	0.00221998	24.6	Zhang et al. 2014
Lomagramma matthewii	Dryopteridaceae	45	43.15	877			4.17341	-0.0513113	0.00162597	31.5573	Zhang et al. 2014
Leptochilus decurens	Polypodiaceae	47	46	997			4.95313	-0.0471414	0.000857081	55.0023	Zhang et al. 2014
Coniogramme fraxinea	Pteridaceae	59	47.3	1054			6.56721	-0.0559772	0.000650259	86.0845	Zhang et al. 2014
Tectaria simonsii	Tectariaceae	59	44.72	942			5.87169	-0.0626327	0.00113943	54.9683	Zhang et al. 2014
Pteris esquirolii Christ	Pteridaceae	72	38.4	695			5.28836	-0.103597	0.00520848	19.8901	Zhang et al. 2014
Angiopteris hokouensis	Marattiaceae	73	44.46	931			7.17482	-0.0784103	0.00121012	64.7952	Zhang et al. 2014
allantodia megaphylla	Athyriaceae	77	35.45	592			4.81872	-0.130068	0.0116087	11.2044	Zhang et al. 2014
Pteridrys cnemidaria	Tectariaceae	87	38.08	683			6.27625	-0.127379	0.00568863	22.3919	Zhang et al. 2014
allantodia dilatata	Athyriaceae	114	35.4	591			7.11289	-0.192893	0.0117369	16.4347	Zhang et al. 2014
Angiopteris yunensis	Marattiaceae	136	38.22	688			9.86284	-0.197674	0.00550688	35.8959	Zhang et al. 2014
Christensenia assamica	Marattiaceae	137	37.67	669			9.66208	-0.204783	0.00633307	32.3355	Zhang et al. 2014
Pronephrium nudatum	Thelypteridaceae	141	28.4	380			5.66128	-0.371053	0.106603	3.48069	Zhang et al. 2014
Mesopteris tonkunensis	Thelypteridaceae	161	27.38	353			6.00383	-0.456091	0.154149	2.95876	Zhang et al. 2014
Pronephrium gymnopteridifrons	Thelypteridaceae	180	26.48	330			6.27404	-0.545455	0.215941	2.52594	Zhang et al. 2014
Gymnosphaera gigantea	Cyatheaceae	201	30.92	451			9.55702	-0.445676	0.0454666	9.80229	Zhang et al. 2014
Myrceugenia obtusa	Myrtaceae	129		319			4.35126	-0.404389	0.255313	1.5839	de Boer et al., 2016
Myrceugenia parvifolia	Myrtaceae	181		96			1.83994	-1.88542	102.969	0.0183106	de Boer et al., 2016
Myrceugenia leptospermoides	Myrtaceae	182		103			1.98484	-1.76699	72.4443	0.024391	de Boer et al., 2016
Myrceugenia planipes	Myrtaceae	215		184			4.18343	-1.16848	3.99465	0.292511	de Boer et al., 2016
Myrceugenia pinifolia	Myrtaceae	282		106			3.16288	-2.66038	62.7773	0.042378	de Boer et al., 2016
Myrceugenia colchaguensis	Myrtaceae	292		139			4.29188	-2.10072	16.2214	0.129503	de Boer et al., 2016
Myrceugenia exsucca	Myrtaceae	349		83			3.06517	-4.20482	212.88	0.019752	de Boer et al., 2016
Myrceugenia ovata	Myrtaceae	369		97			3.78593	-3.80412	97.773	0.0389077	de Boer et al., 2016
Myrceugenia rufa	Myrtaceae	409		83			3.59107	-4.92771	212.833	0.0231529	de Boer et al., 2016
Myrceugenia lanceolata	Myrtaceae	428		102			4.61545	-4.19608	76.084	0.0551506	de Boer et al., 2016
Myrceugenia correifolia	Myrtaceae	439		55			2.55567	-7.98182	1658.1	0.00481383	de Boer et al., 2016
Myrceugenia chrysocarpa	Myrtaceae	445		85			4.00037	-5.23529	188.967	0.0277048	de Boer et al., 2016
Araucaria montana	Araucariaceae	154		1543			24.8339	-0.0998056	9.87416e-05	1010.78	de Boer et al., 2016
Annona glabra	Annonaceae	223		391			9.19436	-0.570332	0.0927792	6.1472	de Boer et al., 2016
Eucalyptus incrassata	Myrtaceae	105		833			9.22289	-0.12605	0.00211515	59.594	de Boer et al., 2016
Eucalyptus salmonophloia	Myrtaceae	109		718			8.257	-0.151811	0.00444073	34.1859	de Boer et al., 2016
Eucalyptus wandoo	Myrtaceae	192		586			11.8463	-0.327645	0.0123105	26.615	de Boer et al., 2016
Juniperus virginiana	Cupressaceae	215		751			16.9511	-0.286285	0.00358192	79.9249	de Boer et al., 2016
Pinus flexilis	Pinaceae	254		334			8.94707	-0.760479	0.203885	3.72993	de Boer et al., 2016
Eucalyptus jacksonii	Myrtaceae	293		356			10.9879	-0.823034	0.148541	5.54078	de Boer et al., 2016
Eucalyptus diversicolor	Myrtaceae	336		356			12.5889	-0.94382	0.148792	6.34321	de Boer et al., 2016
Cedrus atlantica	Pinaceae	340		335			11.9915	-1.01493	0.2015	5.03685	de Boer et al., 2016
Abies amabilis	Pinaceae	352		266			9.86955	-1.32331	0.636634	2.0786	de Boer et al., 2016
Cedrus libani	Pinaceae	358		312			11.761	-1.14744	0.28744	3.99192	de Boer et al., 2016
Eucalyptus marginata	Myrtaceae	458		270			13.0114	-1.6963	0.592722	2.86188	de Boer et al., 2016
Podocarpus totara	Podocarpaceae	129		906			12.3024	-0.142384	0.00139457	102.099	de Boer et al., 2016
Wollemia nobilis	Araucariaceae	80		1266			10.6708	-0.0631912	0.000261303	241.831	de Boer et al., 2016
Araucaria bidwillii	Araucariaceae	82		1280			11.0561	-0.0640625	0.000247431	258.911	de Boer et al., 2016
Araucaria rulei	Araucariaceae	96		2103			21.144	-0.0456491	2.09085e-05	2183.28	de Boer et al., 2016
Afrocarpus falcatus	Podocarpaceae	136		519			7.45035	-0.262042	0.0224795	11.6569	de Boer et al., 2016
Prumnopitys ladei	Podocarpaceae	142		622			9.31299	-0.228296	0.0091119	25.0547	de Boer et al., 2016
Agathis moorei	Araucariaceae	145		1113			16.9428	-0.130279	0.000501087	259.992	de Boer et al., 2016
Metasequoia glyptostroboides	Cupressaceae	190		1102			21.9189	-0.172414	0.000529582	325.566	de Boer et al., 2016
Arabidopsis thaliana	Brassicaceae	262		239			6.61266	-1.09623	1.08346	1.01179	de Boer et al., 2016
Literature Cited
Abrams, M. D. (1987). Leaf structural and photosynthetic pigment characteristics of three gallery-forest hardwood species in northeast Kansas. Forest Ecol Manag 22, 261-266.
Abrams, M. D. and Kubiske, M. E. (1990). Leaf structural characteristics of 31 hardwood and conifer tree species in central Wisconsin: Influence of light regime and shade-tolerance rank. Forest Ecol Manag 31 (4), 245-253. doi: Doi 10.1016/0378-1127(90)90072-J
Anoruo, A. O. and Blake, J. I. (1997). Variation in guard cell size, interstomatal spacing and stomatal frequency in longleaf line along latitudinal and longitudinal gradients. Journal of Sustainable Forestry 5, 169-178.
Batos, B., Vilotic, D., Orlovic, S. and Miljkovic, D. (2010). Inter and intra-population variation of leaf stomatal traits of Quercus robur L. in Northern Serbia. Arch Biol Sci 62 (4), 1125-1136. doi: 10.2298/Abs1004125b
Bongers, F. and Popma, J. (1990). Leaf characteristics of the tropical rain-forest flora of Los-Tuxtlas, Mexico. Bot Gaz 151 (3), 354-365. doi: 10.1086/337836
Brodribb, T. J., Jordan, G. J. and Carpenter, R. J. (2013). Unified changes in cell size permit coordinated leaf evolution. New Phytol 199 (2), 559-570. doi: 10.1111/nph.12300
Bruschi, P., Vendramin, G. G., Bussotti, F. and Grossoni, P. (2000). Morphological and molecular differentiation between Quercus petraea (Matt.) Liebl. and Quercus pubescens Willd. (Fagaceae) in Northern and Central Italy. Ann Bot-London 85 (3), 325-333. doi: DOI 10.1006/anbo.1999.1046
Brutti, C. B., Rubio, E. J., Llorente, B. E. and Apostolo, N. M. (2002). Artichoke leaf morphology and surface features in different micropropagation stages. Biol Plantarum 45 (2), 197-204. doi: 10.1023/A:1015132303698
Camargo, M. A. B. and Marenco, R. A. (2011). Density, size and distribution of stomata in 35 rainforest tree species in Central Amazonia. Acta Amazonica 41, 205–212.
Carpenter, S. B. and Smith, N. D. (1975). Stomatal distribution and size in Southern Appalachian hardwoods. Can J Bot 53 (11), 1153-1156.
Chiba, S. and Watanabe, M. (1952). Tetraploids of Larix Kaempferi appeared in the nurseries. Journal of the Japanese Forestry Society 34, 276-278.
Corneanu, G., Corneanu, M. and Bercu, R. (2004). Comparison of some morpho-anatomical features at fossil vegetal species and their actual correspondent species. Studia UBB Geologia 49, 77-84.
Cornelissen, J. H. C., Cerabolini, B., Castro-Diez, P., Villar-Salvador, P., Montserrat-Marti, G., Puyravaud, J. P., et al. (2003). Functional traits of woody plants: correspondence of species rankings between field adults and laboratory-grown seedlings? J Veg Sci 14 (3), 311-322. doi: 10.1111/j.1654-1103.2003.tb02157.x
de Boer, H. J., Price, C. A., Wagner-Cremer, F., Dekker, S. C., Franks, P. J. and Veneklaas, E. J. (2016). Optimal allocation of leaf epidermal area for gas exchange. New Phytol 210 (4), 1219-1228. doi: 10.1111/nph.13929
Eckerson, S. (1908). The number and size of the stomata. Bot Gaz 46, 221-224.
Fahmy, G. (1997). Leaf anatomy and its relation to the ecophysiology of some non-succulent desert plants from Egypt. Journal of Arid Environments 36, 499-526.
Feild, T. S., Upchurch, G. R., Chatelet, D. S., Brodribb, T. J., Grubbs, K. C., Samain, M. S., et al. (2011). Fossil evidence for low gas exchange capacities for Early Cretaceous angiosperm leaves. Paleobiology 37 (2), 195-213.
Gindel, I. (1969). Stomatal number and size as related to soil moisture in tree xerophytes in Israel. Ecology 50, 263-267.
Haworth, M., Fitzgerald, A. and McElwain, J. C. (2011). Cycads show no stomatal-density and index response to elevated carbon dioxide and subambient oxygen. Aust J Bot 59 (7), 629-638. doi: 10.1071/BT11009
Hietz, P. and Briones, O. (1998). Correlation between water relations and within-canopy distribution of epiphytic ferns in a Mexican cloud forest. Oecologia 114 (3), 305-316. doi: 10.1007/s004420050452
Holland, N. and Richardson, A. (2009). Stomatal length correlates with elevation of growth in four temperate species. Journal of Sustainable Forestry 28, 63-73.
Kawamitsu, Y., Agata, W., Hiyane, S., Murayama, S., Nose, A. and Shinjyo, C. (1996). Relation between leaf gas exchange rate and stomata .1. Stomatal frequency and guard cell length in C-3 and C-4 grass species. Jpn J Crop Sci 65 (4), 626-633.
Khan, P. S. S. V., Evers, D. and Hausman, J. F. (1999). Stomatal characteristics and water relations of in vitro grown Quercus robur NL 100 in relation to acclimatization. Silvae Genet 48 (2), 83-87.
Lammertsma, E. I., de Boer, H. J., Dekker, S. C., Dilcher, D. L., Lotter, A. F. and Wagner-Cremer, F. (2011). Global CO2 rise leads to reduced maximum stomatal conductance in Florida vegetation. P Natl Acad Sci USA 108 (10), 4035-4040. doi: 10.1073/pnas.1100371108
Lavalle, M., Gardella, M., Cortizo, L., Bodnar, J. and Rodríguez, M. (2007). Implicación taxonómica de estudios morfológicos comparativos en Blechnum L. (Blechnaceae-Pteridophyta). Botanica Complutensis 31, 75-85.
Locosselli, G. M. and Ceccantini, G. (2012). Plasticity of stomatal distribution pattern and stem tracheid dimensions in Podocarpus lambertii: an ecological study. Ann Bot-London 110 (5), 1057-1066. doi: 10.1093/aob/mcs179
Ma, Q. W., Li, F. L. and Li, C. S. (2005). Leaf epidermal structure and stomatal parameters of the genus Taxodium (Taxodiaceae). Acta Phytotaxonomica Sinica 43, 517.
Meidner, H. and Mansfield, T. (1968). Physiology of Stomata. London, UK, McGraw-Hill.
Mitton, J. B., Grant, M. C. and Yoshino, A. M. (1998). Variation in allozymes and stomatal size in pinyon (Pinus edulis, Pinaceae), associated with soil moisture. Am J Bot 85 (9), 1262-1265. doi: 10.2307/2446636
Nóbrega, C. and Pereira, J. (1992). Gradients of anatomy and morphology of leaves in the crowns of cork oak. Scientia gerundensis 18, 53-60.
Pallardy, S. and Kozlowski, T. (1979). Frequency and length of stomata of 21 Populus clones. Canadian Journal of Botany 57 2519-2523.
Pyakurel, A. and Wang, J. (2014). Leaf morphological and stomatal variations in paper birch populations along environmental gradients in Canada. American Journal of Plant Sciences 05, 1508-1520.
Richardson, A. D., Ashton, P. M. S., Berlyn, G. P., Mcgroddy, M. E. and Cameron, I. R. (2001). Within-crown foliar plasticity of western hemlock, Tsuga heterophylla, in relation to stand age. Ann Bot-London 88 (6), 1007-1015. doi: 10.1006/anbo.2001.1538
Rolleri, C., Prada, C., Passarelli, L., Galán, J. y. and Ciciarelli, M. d. l. M. (2012). Revisión de especies monomórficas y subdimórficas del género‘Blechnum’ (‘Blechnaceae-Polypodiophyta’). Botanica Complutensis 36, 51-77.
Roth, I. (1984). Stratification of tropical forests as seen in leaf structure. Dordrecht, the Netherlands, Kluwer Academie Publishers Group.
Russo, S. E., Cannon, W. L., Elowsky, C., Tan, S. and Davies, S. J. (2010). Variation in leaf stomatal traits of 28 tree species in relation to gas exchange along an edaphic gradient in a bornean rain forest. Am J Bot 97 (7), 1109-1120. doi: 10.3732/ajb.0900344
Rutter, J. and Willmer, C. (1979). A light and electron microscopy study of the epidermis of Paphiopedilum spp. with emphasis on stomatal ultrastructure. Plant, Cell & Environment 2, 211-219.
Stenstrom, A., Jonsdottir, I. S. and Augner, M. (2002). Genetic and environmental effects on morphology in clonal sedges in the Eurasian Arctic. Am J Bot 89 (9), 1410-1421. doi: 10.3732/ajb.89.9.1410
Tanner, E. V. J. and Kapos, V. (1982). Leaf structure of Jamaican upper Montane Rain-Forest Trees. Biotropica 14 (1), 16-24. doi: Doi 10.2307/2387756
Taylor, S. H., Franks, P. J., Hulme, S. P., Spriggs, E., Christin, P. A., Edwards, E. J., et al. (2012). Photosynthetic pathway and ecological adaptation explain stomatal trait diversity amongst grasses. New Phytol 193 (2), 387-396. doi: 10.1111/j.1469-8137.2011.03935.x
Tiwari, S. P., Kumar, P., Yadav, D. and Chauhan, D. K. (2013). Comparative morphological, epidermal, and anatomical studies of Pinus roxburghii needles at different altitudes in the North-West Indian Himalayas. Turk J Bot 37 (1), 65-73. doi: 10.3906/bot-1110-1
Toral, M., Manríquez, A., Navarro-Cerrillo, R., Tersi, D. and Naulin, P. (2010). Características de los estomas, densidad e índice estomático en secuoya (Sequoia sempervirens) y su variación en diferentes plantaciones de Chile. Bosque (Valdivia) 31, 157-164.
Wagner, F., Neuvonen, S., Kurschner, W. M. and Visscher, H. (2000). The influence of hybridization on epidermal properties of birch species and the consequences for palaeoclimatic interpretations. Plant Ecol 148 (1), 61-69. doi: 10.1023/A:1009801614786
Wang, R. L., Yu, G. R., He, N. P., Wang, Q. F., Xia, F. C., Zhao, N., et al. (2014). Elevation related variation in leaf stomatal traits as a function of plant functional type: evidence from Changbai Mountain, China. Plos One 9 (12). doi: ARTN e115395 10.1371/journal.pone.0115395
Zhang, L. R., Niu, H. S., Wang, S. P., Zhu, X. X., Luo, C. Y., Li, Y. N., et al. (2012). Gene or environment? Species-specific control of stomatal density and length. Ecol Evol 2 (5), 1065-1070. doi: 10.1002/ece3.233
Zhang, S. B., Sun, M., Cao, K. F., Hu, H. and Zhang, J. L. (2014). Leaf photosynthetic rate of tropical ferns is evolutionarily linked to water transport capacity. Plos One 9 (1). doi: ARTN e84682 10.1371/journal.pone.0084682
